# Supplementary material for: Unveiling the silent threat of new onset atrial fibrillation in covid-19 hospitalized patients: A retrospective cohort study
Source: PLoS One. 2024 Jan 19;19(1):e0291829. doi: 10.1371/journal.pone.0291829 (PMC10798512; doi:10.1371/journal.pone.0291829)
Supplement: S1 Data — (XLSX) [file pone.0291829.s001.xlsx]

## Sheet: Sheet1
Code	Covid	Age in year	Gender	Diabetes Mellitus	Hypertension	NSTEMI	ARDS	CRS	AKI	pneumonia	New onset AFib	Dyslipidemia	CKD	IHD	CVA	OLD (Asthma/COPD/ILD)	Death
1	Positive	71	Female	No	Yes	No	No	No	No	No	Yes	No	No	Yes	No	No	No
2	Positive	46	Female	No	No	No	No	No	No	No	Yes	No	No	No	No	No	No
3	Positive	80	Female	No	No	No	No	No	No	No	Yes	No	No	No	No	No	No
4	Positive	75	Female	No	No	No	No	No	No	No	Yes	No	Yes	Yes	No	No	No
5	Positive	69	Male	No	No	No	No	Yes	No	No	Yes	No	No	No	No	No	No
6	Positive	68	Male	Yes	Yes	No	No	No	No	No	Yes	No	No	No	No	No	No
7	Positive	47	Male	No	No	No	No	No	No	Yes	Yes	No	No	No	No	No	No
8	Positive	55	Male	No	No	No	No	No	No	Yes	Yes	No	No	No	No	No	No
9	Positive	58	Female	No	No	No	No	Yes	No	No	No	No	No	No	No	No	No
10	Positive	66	Female	No	No	No	No	Yes	Yes	No	No	No	No	No	No	No	No
11	Positive	70	Female	No	No	No	Yes	Yes	No	No	No	Yes	No	No	No	No	No
12	Positive	80	Female	No	No	No	No	Yes	No	No	No	No	No	No	No	No	No
13	Positive	51	Female	No	No	No	No	Yes	No	No	No	No	No	No	No	No	No
14	Positive	67	Female	No	No	No	No	Yes	No	No	No	No	No	No	No	No	No
15	Positive	59	Female	No	No	No	No	No	No	No	No	No	No	No	No	No	No
16	Positive	30	Female	No	No	No	No	No	No	No	No	No	No	No	No	No	No
17	Positive	38	Female	No	No	No	No	No	No	No	No	No	No	No	No	No	No
18	Positive	33	Female	No	No	No	No	No	No	No	No	No	No	No	No	No	No
19	Positive	55	Female	Yes	Yes	No	No	No	No	No	No	No	No	No	No	No	No
20	Positive	57	Female	Yes	Yes	No	No	No	No	No	No	No	No	Yes	No	No	No
21	Positive	56	Female	No	No	No	No	No	No	No	No	No	No	No	No	No	No
22	Positive	58	Female	No	No	No	No	No	No	No	No	No	No	No	No	No	No
23	Positive	24	Female	No	No	No	No	No	No	No	No	No	No	No	No	No	No
24	Positive	55	Female	No	No	No	No	No	No	Yes	No	No	No	No	No	No	No
25	Positive	77	Female	No	No	No	No	No	No	Yes	No	No	No	No	No	No	No
26	Positive	68	Female	No	No	No	No	No	No	Yes	No	No	No	No	No	No	No
27	Positive	51	Female	No	Yes	No	No	No	No	No	No	No	No	No	No	No	No
28	Positive	68	Female	No	No	No	No	No	No	Yes	No	No	No	No	No	No	No
29	Positive	46	Female	No	No	No	No	No	No	No	No	No	No	No	No	No	No
30	Positive	42	Female	No	No	No	No	No	No	No	No	No	No	Yes	No	No	No
31	Positive	51	Female	Yes	No	No	No	No	No	No	No	No	No	No	No	No	No
32	Positive	59	Female	No	No	No	No	No	No	No	No	No	No	No	No	No	No
33	Positive	82	Female	No	No	No	No	Yes	No	No	No	No	No	No	No	No	No
34	Positive	82	Female	No	No	No	No	Yes	No	Yes	No	No	No	No	No	No	No
35	Positive	22	Female	No	No	No	No	No	No	No	No	No	No	No	No	No	No
36	Positive	48	Female	No	No	No	No	No	No	No	No	No	No	No	No	No	No
37	Positive	69	Female	No	No	No	No	No	No	No	No	No	No	No	No	No	No
38	Positive	58	Female	No	No	No	No	No	No	Yes	No	No	Yes	No	No	No	No
39	Positive	35	Female	No	No	No	No	No	No	No	No	No	No	No	No	No	No
40	Positive	61	Female	No	No	No	No	No	No	No	No	No	No	Yes	Yes	No	No
41	Positive	60	Female	No	No	No	No	No	No	No	No	No	No	Yes	No	No	Yes
42	Positive	56	Female	No	No	No	No	No	No	No	No	No	No	No	No	No	No
43	Positive	45	Female	No	No	No	No	No	No	No	No	No	No	No	No	No	No
44	Positive	53	Female	No	No	No	No	No	No	No	No	No	No	Yes	No	No	No
45	Positive	28	Female	No	No	No	No	No	No	No	No	No	No	No	No	No	Yes
46	Positive	50	Female	No	No	No	No	No	No	No	No	No	No	No	No	No	No
47	Positive	42	Male	No	No	No	No	Yes	No	No	No	No	No	No	No	No	No
48	Positive	70	Male	No	No	No	No	Yes	No	No	No	No	No	No	No	No	No
49	Positive	62	Male	No	No	No	No	Yes	No	No	No	No	No	Yes	No	No	No
50	Positive	52	Male	No	No	No	No	Yes	No	No	No	No	No	No	No	No	No
51	Positive	44	Male	No	No	No	No	Yes	No	No	No	No	No	No	No	No	No
52	Positive	76	Male	No	No	No	No	Yes	No	No	No	No	No	Yes	No	No	No
53	Positive	67	Male	No	No	No	No	Yes	No	No	No	No	No	Yes	No	No	No
54	Positive	52	Male	No	No	No	No	Yes	No	No	No	No	No	No	No	No	No
55	Positive	66	Male	No	No	No	No	Yes	No	No	No	No	No	No	No	No	No
56	Positive	39	Male	No	No	No	No	Yes	No	No	No	No	No	No	No	No	No
57	Positive	83	Male	No	No	No	No	Yes	No	No	No	No	No	No	No	No	No
58	Positive	74	Male	No	No	No	No	Yes	No	No	No	No	No	Yes	No	No	No
59	Positive	80	Male	No	No	No	No	Yes	No	No	No	No	Yes	No	No	No	No
60	Positive	88	Male	No	No	No	No	Yes	Yes	No	No	No	No	No	No	No	No
61	Positive	56	Male	No	No	No	No	Yes	Yes	No	No	No	No	No	No	No	No
62	Positive	60	Male	No	No	No	No	No	Yes	No	No	No	No	No	No	No	No
63	Positive	57	Male	No	No	No	Yes	Yes	No	No	No	No	No	Yes	No	No	No
64	Positive	52	Male	No	No	No	No	Yes	No	No	No	No	No	No	No	No	No
65	Positive	44	Male	No	No	No	No	Yes	Yes	No	No	No	No	No	No	No	No
66	Positive	67	Male	Yes	No	No	No	Yes	No	No	No	No	No	Yes	No	No	No
67	Positive	55	Male	No	No	Yes	No	Yes	No	No	No	No	No	Yes	No	No	No
68	Positive	63	Male	No	No	No	No	Yes	No	No	No	No	No	No	No	No	No
69	Positive	69	Male	No	No	No	No	Yes	No	No	No	No	No	No	No	No	Yes
70	Positive	62	Male	No	No	No	No	Yes	Yes	No	No	No	No	No	No	No	No
71	Positive	64	Male	Yes	No	No	No	Yes	No	No	No	No	No	No	No	No	No
72	Positive	40	Male	No	No	No	No	Yes	No	No	No	No	No	No	No	No	Yes
73	Positive	36	Male	No	No	No	No	Yes	No	No	No	No	No	No	No	No	No
74	Positive	72	Male	No	No	No	No	Yes	No	No	No	No	Yes	Yes	No	No	No
75	Positive	27	Male	No	No	No	No	No	Yes	No	No	No	No	No	No	No	No
76	Positive	69	Male	No	No	No	No	No	No	No	No	No	No	Yes	No	No	No
77	Positive	77	Male	No	No	No	No	No	No	No	No	No	No	No	No	No	No
78	Positive	65	Male	No	No	No	No	No	No	No	No	No	No	No	No	No	No
79	Positive	48	Male	Yes	No	No	No	No	No	No	No	No	No	No	No	No	No
80	Positive	47	Male	No	No	No	No	No	No	No	No	No	No	No	No	No	No
81	Positive	38	Male	No	No	No	No	No	No	No	No	No	No	No	No	No	No
82	Positive	49	Male	No	No	No	No	No	No	No	No	No	No	No	No	No	No
83	Positive	38	Male	No	No	No	No	No	No	No	No	No	No	No	No	No	No
84	Positive	47	Male	No	No	No	No	No	No	No	No	No	No	No	No	No	No
85	Positive	48	Male	No	No	No	No	No	No	No	No	No	No	No	No	No	No
86	Positive	57	Male	Yes	No	No	No	No	No	No	No	No	No	No	No	No	No
87	Positive	38	Male	Yes	No	No	No	No	No	No	No	No	No	No	No	No	No
88	Positive	78	Male	Yes	No	No	No	No	No	No	No	No	No	No	No	No	No
89	Positive	61	Male	Yes	No	No	No	No	No	No	No	No	No	Yes	No	No	No
90	Positive	61	Male	Yes	No	No	No	No	No	No	No	No	No	Yes	No	No	No
91	Positive	46	Male	Yes	Yes	No	No	No	No	No	No	No	Yes	No	No	No	No
92	Positive	61	Male	Yes	Yes	No	No	No	No	No	No	No	No	No	No	No	Yes
93	Positive	45	Male	No	No	No	No	No	No	No	No	No	No	No	No	No	No
94	Positive	67	Male	Yes	Yes	No	No	No	No	No	No	No	No	Yes	No	No	No
95	Positive	57	Male	No	No	No	No	No	No	No	No	No	No	No	No	No	No
96	Positive	62	Male	No	No	No	No	No	No	No	No	No	No	No	No	No	No
97	Positive	65	Male	No	No	No	No	No	No	No	No	No	No	No	No	No	No
98	Positive	38	Male	No	No	No	No	No	No	No	No	No	No	No	No	No	No
99	Positive	33	Male	No	No	No	No	No	No	No	No	No	No	No	No	No	No
100	Positive	31	Male	Yes	No	No	No	No	No	No	No	No	No	No	No	No	No
101	Positive	55	Male	No	No	No	No	No	No	No	No	No	No	No	No	No	No
102	Positive	62	Male	No	No	No	No	No	No	No	No	No	No	No	No	No	No
103	Positive	39	Male	No	No	No	No	No	No	No	No	No	No	No	No	No	No
104	Positive	67	Male	No	No	No	No	No	No	No	No	No	No	Yes	No	No	No
105	Positive	64	Male	No	No	No	No	No	No	Yes	No	No	No	No	No	No	No
106	Positive	51	Male	No	Yes	No	No	No	No	No	No	No	No	No	No	No	No
107	Positive	32	Male	No	Yes	No	No	No	No	No	No	No	No	No	No	No	No
108	Positive	41	Male	No	Yes	No	No	No	No	No	No	No	No	No	No	No	No
109	Positive	65	Male	No	Yes	No	No	No	No	No	No	No	No	No	No	No	No
110	Positive	65	Male	No	No	No	No	No	No	No	No	No	No	No	No	No	No
111	Positive	70	Male	No	No	No	No	No	No	No	No	No	No	No	No	No	No
112	Positive	28	Male	Yes	No	No	No	No	No	No	No	No	No	No	No	No	No
113	Positive	32	Male	Yes	No	No	No	No	No	No	No	No	No	No	No	No	No
114	Positive	46	Male	Yes	No	No	No	No	No	No	No	No	Yes	Yes	No	No	No
115	Positive	73	Male	No	No	No	No	No	No	No	No	No	No	Yes	No	No	No
116	Positive	59	Male	No	No	No	No	No	No	No	No	No	No	Yes	No	No	No
117	Positive	50	Male	No	No	No	No	No	No	No	No	No	No	No	No	No	No
118	Positive	42	Male	No	No	No	No	No	No	No	No	No	No	No	No	No	No
119	Positive	68	Male	No	No	No	No	No	No	No	No	No	No	Yes	No	Yes	No
120	Positive	84	Male	No	No	Yes	No	No	No	No	No	No	No	No	No	No	No
121	Positive	67	Male	No	No	No	No	No	No	No	No	No	No	No	No	No	No
122	Positive	55	Male	No	No	No	No	No	No	No	No	No	No	No	No	No	No
123	Positive	61	Male	No	No	No	No	No	Yes	No	No	No	No	No	No	No	No
124	Positive	60	Male	No	No	No	No	No	No	No	No	No	No	No	No	No	Yes
125	Positive	83	Male	No	No	No	No	No	Yes	No	No	No	Yes	No	No	No	No
126	Positive	63	Male	No	No	No	No	No	Yes	Yes	No	No	No	Yes	No	No	No
127	Positive	50	Male	No	No	No	No	No	No	No	No	No	No	No	No	No	No
128	Positive	42	Female	No	No	No	No	Yes	Yes	No	Yes	No	No	Yes	No	No	No
129	Positive	54	Female	No	No	No	Yes	Yes	No	No	Yes	No	No	No	No	No	No
130	Positive	63	Female	No	No	No	No	Yes	Yes	No	Yes	No	No	No	No	No	No
131	Positive	65	Female	Yes	No	No	No	No	No	No	Yes	No	No	No	No	No	No
132	Positive	46	Female	No	No	No	No	No	No	No	Yes	No	No	No	No	No	No
133	Positive	37	Female	No	No	No	No	No	No	No	Yes	No	No	No	No	No	No
134	Positive	25	Female	No	No	No	No	Yes	No	Yes	Yes	No	No	No	No	No	No
135	Positive	54	Male	No	No	No	No	Yes	No	No	Yes	No	No	Yes	No	No	No
136	Positive	64	Male	Yes	Yes	No	No	No	No	No	Yes	No	No	No	No	No	No
137	Positive	56	Male	No	No	No	No	No	No	No	Yes	No	No	No	No	No	No
138	Positive	69	Male	No	No	Yes	No	No	No	No	Yes	No	Yes	No	No	No	No
139	Positive	77	Female	Yes	No	Yes	No	No	No	No	Yes	No	No	No	No	No	No
140	Positive	48	Female	No	No	No	No	No	No	No	Yes	No	No	No	No	No	No
141	Positive	78	Female	No	No	No	No	No	Yes	Yes	Yes	No	No	Yes	No	No	No
142	Positive	49	Female	No	No	No	No	No	Yes	No	Yes	No	No	No	No	No	No
143	Positive	49	Female	No	No	No	No	No	Yes	No	Yes	No	No	No	No	No	No
144	Positive	88	Female	No	No	Yes	No	No	Yes	Yes	Yes	No	No	Yes	Yes	No	No
145	Positive	67	Male	No	No	No	No	No	No	No	Yes	No	No	Yes	No	No	No
146	Positive	60	Male	No	No	No	No	No	No	No	Yes	No	No	No	No	No	No
147	Positive	64	Male	No	No	Yes	No	No	No	No	Yes	No	No	Yes	No	No	No
148	Positive	70	Male	No	No	No	No	No	No	No	Yes	No	No	No	No	No	No
149	Positive	73	Male	No	No	No	No	No	Yes	No	Yes	No	No	No	No	No	No
150	Positive	67	Male	No	No	No	No	No	No	No	Yes	No	No	No	No	No	No
151	Positive	61	Male	No	No	No	No	No	No	No	Yes	No	No	No	No	No	No
152	Positive	56	Male	No	No	No	No	No	No	No	Yes	No	No	No	No	No	No
153	Positive	47	Male	No	No	No	No	No	No	Yes	Yes	No	No	No	No	No	No
154	Positive	72	Female	No	No	No	No	No	No	No	Yes	No	No	No	No	No	No
155	Positive	68	Male	No	No	No	No	No	Yes	No	Yes	No	No	No	No	No	No
156	Positive	55	Female	No	No	No	No	No	No	No	No	No	No	No	No	No	No
157	Positive	47	Female	No	No	No	No	No	No	No	No	No	No	No	No	No	No
158	Positive	63	Female	No	No	No	No	No	No	No	No	No	No	No	No	No	No
159	Positive	50	Female	No	No	No	No	No	No	No	No	No	No	No	No	No	No
160	Positive	65	Female	No	No	No	No	No	No	No	No	No	No	No	No	No	No
161	Positive	18	Female	No	No	No	No	No	No	No	No	No	No	No	No	No	No
162	Positive	68	Female	No	No	No	No	No	No	No	No	No	No	No	No	No	No
163	Positive	72	Female	No	No	No	No	No	No	No	No	No	No	No	No	No	No
164	Positive	69	Female	No	No	No	No	No	No	No	No	No	No	No	No	No	No
165	Positive	55	Female	No	No	No	No	No	No	No	No	No	No	No	No	No	No
166	Positive	58	Female	No	No	No	No	No	No	No	No	No	No	No	No	No	No
167	Positive	48	Female	No	No	No	No	No	No	No	No	No	No	No	No	No	No
168	Positive	47	Female	No	No	No	No	No	No	No	No	No	No	No	No	No	No
169	Positive	94	Female	No	No	No	No	No	No	No	No	No	No	No	No	No	No
170	Positive	70	Female	No	No	No	No	No	No	No	No	No	No	No	No	No	No
171	Positive	35	Female	No	No	No	No	No	No	No	No	No	No	No	No	No	No
172	Positive	47	Female	No	No	No	No	No	No	No	No	No	Yes	No	No	No	No
173	Positive	56	Female	No	No	No	No	No	No	No	No	No	No	No	No	No	No
174	Positive	42	Female	No	No	No	No	No	No	No	No	No	No	No	No	No	No
175	Positive	26	Female	No	No	No	No	No	No	No	No	No	No	No	No	No	No
176	Positive	21	Female	No	No	No	No	No	No	No	No	No	No	No	No	No	No
177	Positive	41	Female	No	No	No	No	No	No	No	No	No	No	No	No	No	No
178	Positive	49	Female	No	No	No	No	No	No	No	No	No	No	No	No	No	No
179	Positive	35	Female	No	No	No	No	No	No	No	No	No	No	No	No	No	No
180	Positive	56	Female	No	No	No	No	No	No	No	No	No	No	No	No	No	No
181	Positive	33	Female	No	No	No	No	No	No	No	No	No	No	No	No	No	No
182	Positive	63	Female	No	No	No	No	No	No	No	No	Yes	No	No	No	No	No
183	Positive	52	Female	No	No	No	No	No	No	No	No	No	No	No	No	No	No
184	Positive	62	Female	No	No	No	No	No	No	No	No	No	No	No	No	No	No
185	Positive	78	Female	No	No	No	No	No	No	No	No	No	No	No	No	No	No
186	Positive	47	Female	No	No	No	No	No	No	No	No	No	No	No	No	No	No
187	Positive	69	Female	No	No	No	No	No	No	No	No	No	No	No	No	No	No
188	Positive	73	Female	No	No	No	No	No	No	No	No	No	No	No	No	No	No
189	Positive	68	Female	No	No	No	No	No	No	No	No	No	No	Yes	No	No	No
190	Positive	69	Female	No	No	No	No	No	No	No	No	No	No	No	No	No	No
191	Positive	49	Female	No	No	No	No	No	No	No	No	No	No	No	No	No	No
192	Positive	74	Female	No	No	No	No	No	No	No	No	No	No	No	No	No	No
193	Positive	40	Female	No	No	No	No	No	No	No	No	No	No	No	No	No	No
194	Positive	30	Female	No	No	No	No	No	No	No	No	No	No	No	No	No	No
195	Positive	58	Female	No	No	No	No	No	No	No	No	No	No	No	No	No	No
196	Positive	51	Female	No	No	No	No	No	No	No	No	No	No	No	No	No	No
197	Positive	50	Female	No	No	No	No	No	No	No	No	No	No	No	No	No	No
198	Positive	55	Female	No	No	No	No	No	No	No	No	No	No	No	No	No	No
199	Positive	74	Female	No	No	No	No	No	No	No	No	No	No	No	No	No	No
200	Positive	66	Female	No	No	No	No	No	No	No	No	No	No	No	No	No	No
201	Positive	45	Female	No	No	No	No	No	No	No	No	No	No	No	No	No	No
202	Positive	83	Female	No	No	No	No	No	No	No	No	No	No	No	No	No	No
203	Positive	74	Female	No	No	No	No	No	No	No	No	No	No	No	No	No	No
204	Positive	60	Female	No	No	No	No	No	No	No	No	No	No	No	No	No	No
205	Positive	69	Female	No	No	No	No	No	No	No	No	No	No	No	No	No	No
206	Positive	58	Female	No	No	No	No	No	No	No	No	No	No	No	No	No	No
207	Positive	55	Female	No	No	No	No	No	No	No	No	No	No	No	No	No	No
208	Positive	34	Female	No	No	No	No	No	No	No	No	No	No	No	No	No	No
209	Positive	84	Female	No	No	No	No	No	No	No	No	No	Yes	No	No	No	No
210	Positive	79	Female	No	No	No	No	No	No	No	No	No	No	No	No	No	No
211	Positive	70	Female	No	No	No	No	No	No	No	No	No	No	No	No	No	No
212	Positive	65	Female	No	No	No	No	No	No	No	No	No	No	No	No	No	No
213	Positive	38	Female	No	No	No	No	No	No	No	No	No	No	No	No	No	No
214	Positive	54	Female	No	No	No	No	No	No	No	No	No	No	No	No	No	No
215	Positive	63	Female	No	No	No	No	No	No	No	No	No	No	No	No	No	No
216	Positive	63	Female	No	No	No	No	No	No	No	No	No	No	No	No	No	No
217	Positive	63	Female	No	No	No	No	No	No	No	No	No	No	Yes	No	No	No
218	Positive	64	Female	No	No	No	No	No	No	No	No	No	No	No	No	No	No
219	Positive	75	Female	No	No	No	No	No	No	No	No	No	No	No	No	No	No
220	Positive	64	Female	No	No	No	No	No	No	No	No	No	No	No	No	No	No
221	Positive	53	Female	No	No	No	No	No	No	No	No	Yes	No	No	No	No	No
222	Positive	42	Female	No	No	No	No	No	No	No	No	No	No	No	No	No	No
223	Positive	45	Female	No	No	No	No	No	No	No	No	No	No	No	No	No	No
224	Positive	45	Female	No	No	No	No	No	No	No	No	No	No	No	No	No	No
225	Positive	64	Female	No	No	No	No	No	No	No	No	No	No	No	No	No	No
226	Positive	47	Female	No	No	No	No	No	No	No	No	No	No	No	No	No	No
227	Positive	48	Female	No	No	No	No	No	No	No	No	No	No	No	No	No	No
228	Positive	71	Female	No	No	Yes	No	No	Yes	No	No	No	No	Yes	No	No	No
229	Positive	65	Female	No	No	No	No	No	No	No	No	No	No	No	No	No	No
230	Positive	80	Female	No	No	Yes	No	No	No	Yes	No	No	No	No	No	No	No
231	Positive	38	Female	No	Yes	No	No	No	No	No	No	No	No	No	No	No	No
232	Positive	75	Female	No	No	No	No	No	No	No	No	No	No	No	No	No	No
233	Positive	67	Female	No	No	No	No	No	No	No	No	No	No	No	No	No	No
234	Positive	81	Female	No	No	No	No	No	No	No	No	No	No	No	No	No	No
235	Positive	38	Female	No	No	No	No	No	No	No	No	No	No	No	No	No	No
236	Positive	85	Female	No	No	No	No	No	No	No	No	No	No	No	No	No	No
237	Positive	55	Female	No	No	No	No	No	No	No	No	No	No	No	No	No	No
238	Positive	32	Female	No	No	No	No	No	No	No	No	No	No	No	No	No	No
239	Positive	80	Female	No	No	No	No	No	No	No	No	No	Yes	Yes	No	No	No
240	Positive	60	Female	No	No	Yes	No	No	No	No	No	No	Yes	No	No	No	No
241	Positive	80	Female	No	No	No	No	No	Yes	No	No	No	No	No	No	No	No
242	Positive	65	Female	No	No	No	No	No	No	No	No	No	No	No	No	No	No
243	Positive	60	Female	No	No	No	No	No	No	No	No	No	No	No	No	No	No
244	Positive	50	Female	No	No	Yes	No	No	Yes	No	No	No	Yes	No	No	No	No
245	Positive	60	Female	Yes	No	No	No	No	No	No	No	No	No	No	No	No	No
246	Positive	69	Female	No	No	No	No	No	No	No	No	No	No	No	No	Yes	No
247	Positive	49	Female	No	No	Yes	No	No	Yes	No	No	No	Yes	No	No	No	No
248	Positive	58	Female	No	No	No	No	No	Yes	No	No	No	Yes	Yes	No	No	No
249	Positive	79	Female	No	No	No	No	No	No	Yes	No	No	No	No	Yes	No	No
250	Positive	54	Female	Yes	No	No	No	No	No	No	No	No	No	No	No	No	No
251	Positive	73	Female	No	No	No	No	No	No	No	No	No	No	No	No	No	No
252	Positive	82	Male	No	No	No	No	No	No	No	No	No	No	No	Yes	No	No
253	Positive	50	Male	No	No	No	No	No	No	No	No	No	No	No	No	No	No
254	Positive	64	Male	No	No	No	No	No	No	No	No	No	No	Yes	No	No	No
255	Positive	75	Male	No	No	No	No	No	No	No	No	No	No	No	No	No	No
256	Positive	45	Male	No	No	No	No	No	No	No	No	No	No	No	No	No	No
257	Positive	65	Male	No	No	No	No	No	No	No	No	No	No	No	No	No	No
258	Positive	54	Male	No	No	No	No	No	No	No	No	No	No	No	No	No	No
259	Positive	48	Male	No	No	No	No	No	No	No	No	No	No	No	No	No	No
260	Positive	47	Male	No	No	No	No	No	No	No	No	No	No	No	No	No	No
261	Positive	82	Male	No	No	No	No	No	No	No	No	No	No	No	No	No	No
262	Positive	45	Male	No	No	No	No	No	No	No	No	No	No	No	No	No	No
263	Positive	60	Male	No	No	No	No	No	No	No	No	No	No	No	Yes	No	No
264	Positive	64	Male	No	No	No	No	No	No	No	No	No	No	No	No	No	No
265	Positive	60	Male	No	No	No	No	No	No	No	No	No	No	No	No	No	No
266	Positive	45	Male	No	No	No	No	No	No	No	No	No	No	No	No	No	No
267	Positive	58	Male	No	No	No	No	No	No	No	No	No	No	No	No	No	No
268	Positive	33	Male	No	No	No	No	No	No	No	No	No	No	No	No	No	No
269	Positive	66	Male	No	No	No	No	No	No	No	No	Yes	No	Yes	No	No	No
270	Positive	51	Male	No	No	No	No	No	No	No	No	No	No	No	No	No	No
271	Positive	77	Male	No	No	No	No	No	No	No	No	No	No	No	No	No	No
272	Positive	90	Male	No	No	No	No	No	No	No	No	No	No	No	No	No	No
273	Positive	69	Male	No	No	No	No	No	No	No	No	No	Yes	No	No	No	No
274	Positive	36	Male	No	No	No	No	No	No	No	No	No	No	No	No	No	No
275	Positive	84	Male	No	No	No	No	No	No	Yes	No	No	No	No	No	No	No
276	Positive	63	Male	No	No	No	No	No	No	No	No	No	No	No	No	No	No
277	Positive	63	Male	No	No	No	No	No	No	No	No	No	No	No	No	No	No
278	Positive	34	Male	No	No	No	No	No	No	No	No	No	No	No	No	No	No
279	Positive	75	Male	No	No	No	No	No	No	No	No	No	No	No	No	No	No
280	Positive	52	Male	No	No	No	No	No	No	No	No	No	No	No	No	No	No
281	Positive	41	Male	No	No	No	No	No	No	No	No	No	No	No	No	No	No
282	Positive	48	Male	No	No	No	No	No	No	No	No	No	No	No	No	No	No
283	Positive	50	Male	No	No	No	No	No	No	No	No	No	No	No	No	No	No
284	Positive	28	Male	No	No	No	No	No	No	No	No	No	No	No	No	No	No
285	Positive	53	Male	No	No	No	No	No	No	No	No	No	No	No	No	No	No
286	Positive	50	Male	No	No	No	No	No	No	No	No	No	No	No	No	No	No
287	Positive	32	Male	No	No	No	No	No	No	No	No	No	No	No	No	No	No
288	Positive	57	Male	No	No	No	No	No	No	No	No	No	No	No	No	No	No
289	Positive	27	Male	No	No	No	No	No	No	No	No	No	No	No	No	No	No
290	Positive	46	Male	No	No	No	No	No	No	No	No	No	No	No	No	No	No
291	Positive	43	Male	No	No	No	No	No	No	No	No	Yes	No	No	No	No	No
292	Positive	45	Male	No	No	No	No	No	No	No	No	No	No	No	No	No	No
293	Positive	41	Male	No	No	No	No	No	No	No	No	No	No	No	No	No	No
294	Positive	57	Male	No	No	No	No	No	No	No	No	No	No	No	No	No	No
295	Positive	68	Male	No	No	No	No	No	No	No	No	No	No	Yes	No	No	No
296	Positive	58	Male	No	No	No	No	No	No	No	No	No	No	No	No	No	No
297	Positive	64	Male	No	No	No	No	No	No	No	No	No	No	Yes	No	No	No
298	Positive	50	Male	No	No	No	No	No	No	No	No	No	No	No	No	No	No
299	Positive	31	Male	No	No	No	No	No	No	No	No	No	No	No	No	No	No
300	Positive	80	Male	No	No	No	No	No	No	No	No	No	No	No	No	No	No
301	Positive	57	Male	No	No	No	No	No	No	No	No	No	No	Yes	No	No	No
302	Positive	39	Male	No	No	No	No	No	No	No	No	No	No	No	No	No	No
303	Positive	41	Male	No	No	No	No	No	No	No	No	No	No	No	No	No	No
304	Positive	60	Male	No	No	No	No	No	No	No	No	No	No	No	No	No	No
305	Positive	51	Male	No	No	No	No	No	No	No	No	No	No	No	No	No	No
306	Positive	50	Male	No	No	No	No	No	No	No	No	No	No	No	No	No	No
307	Positive	61	Male	No	No	No	No	No	No	No	No	No	No	No	No	No	No
308	Positive	38	Male	No	No	No	No	No	No	No	No	No	No	No	No	No	No
309	Positive	81	Male	No	No	No	No	No	No	No	No	No	No	No	No	No	No
310	Positive	68	Male	No	No	No	No	No	No	No	No	No	No	No	No	No	No
311	Positive	42	Male	No	No	No	No	No	No	No	No	No	No	No	No	No	No
312	Positive	52	Male	No	No	No	No	No	No	No	No	No	No	No	No	No	No
313	Positive	70	Male	No	No	No	No	No	No	No	No	No	No	No	No	No	No
314	Positive	67	Male	No	No	No	No	No	No	No	No	No	No	No	No	No	No
315	Positive	75	Male	No	No	No	No	No	No	No	No	No	No	Yes	No	No	No
316	Positive	59	Male	No	No	No	No	No	No	No	No	No	No	No	No	No	No
317	Positive	60	Male	No	No	No	No	No	No	No	No	No	No	No	No	No	No
318	Positive	68	Male	No	No	No	No	No	No	No	No	Yes	No	No	No	No	No
319	Positive	42	Male	No	No	No	No	No	No	No	No	No	No	No	No	No	No
320	Positive	52	Male	No	No	No	No	No	No	No	No	No	No	No	No	No	No
321	Positive	35	Male	No	No	No	No	No	No	No	No	No	No	No	No	No	No
322	Positive	62	Male	No	No	No	No	No	No	No	No	No	No	No	No	No	No
323	Positive	37	Male	No	No	No	No	No	No	No	No	No	No	No	No	No	No
324	Positive	61	Male	No	No	No	No	No	No	No	No	No	No	No	No	No	No
325	Positive	88	Male	No	No	No	No	No	No	No	No	No	No	No	No	No	No
326	Positive	35	Male	No	No	No	No	No	No	No	No	No	No	No	No	No	No
327	Positive	51	Male	No	No	No	No	No	No	No	No	No	No	No	No	No	No
328	Positive	43	Male	No	No	No	No	No	No	No	No	No	No	No	No	No	No
329	Positive	72	Male	No	No	No	No	No	No	No	No	No	No	No	No	No	No
330	Positive	65	Male	No	No	No	No	No	No	No	No	No	No	No	No	No	No
331	Positive	66	Male	No	No	No	No	No	No	No	No	No	No	No	No	No	No
332	Positive	64	Male	Yes	No	No	No	No	No	No	No	No	No	Yes	No	No	No
333	Positive	52	Male	No	No	No	No	No	No	No	No	No	No	No	No	No	No
334	Positive	51	Male	No	No	No	No	No	No	No	No	No	No	No	No	No	No
335	Positive	32	Male	No	No	No	No	No	No	No	No	No	No	No	No	No	No
336	Positive	57	Male	No	No	No	No	No	No	No	No	No	No	No	No	No	No
337	Positive	40	Male	No	No	No	No	No	No	No	No	No	No	No	No	No	No
338	Positive	76	Male	No	No	No	No	No	No	No	No	No	No	Yes	No	No	No
339	Positive	65	Male	No	No	No	No	No	No	No	No	No	No	No	No	No	No
340	Positive	40	Male	No	No	No	No	No	No	No	No	No	No	No	No	No	No
341	Positive	50	Male	No	No	No	No	No	No	No	No	No	No	No	No	No	No
342	Positive	55	Male	No	No	No	No	No	No	No	No	No	No	No	No	No	No
343	Positive	47	Male	No	No	No	No	No	No	No	No	No	No	No	No	No	No
344	Positive	54	Male	No	No	No	No	No	No	No	No	No	No	No	No	No	No
345	Positive	39	Male	No	No	No	No	No	No	No	No	No	No	No	No	No	No
346	Positive	48	Male	No	No	No	No	No	No	No	No	Yes	No	No	No	No	No
347	Positive	40	Male	No	No	No	No	No	No	No	No	No	No	No	No	No	No
348	Positive	57	Male	No	No	No	No	No	No	No	No	No	No	No	No	No	No
349	Positive	34	Male	No	No	No	No	No	No	No	No	No	No	No	No	No	No
350	Positive	42	Male	No	No	No	No	No	No	No	No	No	No	No	No	No	No
351	Positive	54	Male	No	No	No	No	No	No	No	No	No	No	No	No	No	No
352	Positive	43	Male	No	No	No	No	No	No	No	No	No	No	No	No	No	No
353	Positive	71	Male	No	No	No	No	No	No	No	No	No	No	No	No	No	No
354	Positive	35	Male	No	No	No	No	No	No	No	No	No	No	No	No	No	No
355	Positive	58	Male	No	No	No	No	No	No	No	No	No	No	No	No	No	No
356	Positive	52	Male	No	No	No	No	No	No	No	No	No	No	No	No	No	No
357	Positive	58	Male	No	No	No	No	No	No	No	No	No	No	No	No	No	No
358	Positive	75	Male	No	No	No	No	No	No	No	No	Yes	No	No	No	No	No
359	Positive	89	Male	No	No	No	No	No	No	No	No	No	No	No	No	No	No
360	Positive	46	Male	No	No	No	No	No	No	No	No	No	No	No	No	No	No
361	Positive	64	Male	No	No	No	No	No	No	No	No	No	No	No	No	No	No
362	Positive	59	Male	No	No	No	No	No	No	No	No	No	No	No	No	No	No
363	Positive	66	Male	No	No	No	No	No	No	No	No	No	No	Yes	No	No	No
364	Positive	76	Male	No	No	No	No	No	No	No	No	No	No	No	No	No	No
365	Positive	39	Male	No	No	No	No	No	No	No	No	No	No	No	No	No	No
366	Positive	54	Male	No	No	No	No	No	No	No	No	No	No	No	No	No	No
367	Positive	70	Male	No	No	No	No	No	No	No	No	No	No	No	No	No	No
368	Positive	52	Male	No	No	No	No	No	No	No	No	No	No	No	No	No	No
369	Positive	55	Male	No	No	No	No	No	No	No	No	No	No	No	No	No	No
370	Positive	56	Male	No	No	No	No	No	No	No	No	No	No	No	No	No	No
371	Positive	41	Male	No	No	No	No	No	No	No	No	No	No	No	No	No	No
372	Positive	64	Male	No	No	No	No	No	No	No	No	No	No	No	No	No	No
373	Positive	55	Male	No	No	No	No	No	No	No	No	No	No	No	No	No	No
374	Positive	47	Male	No	No	No	No	No	No	No	No	No	No	No	No	No	No
375	Positive	47	Male	No	No	No	No	No	No	No	No	Yes	No	No	No	No	No
376	Positive	56	Male	No	No	No	No	No	No	No	No	No	No	No	No	No	No
377	Positive	40	Male	No	No	No	No	No	No	No	No	No	No	No	No	No	No
378	Positive	49	Male	No	No	No	No	No	No	No	No	No	No	No	No	No	No
379	Positive	66	Male	No	No	No	No	No	No	No	No	No	No	No	No	No	No
380	Positive	48	Male	No	No	No	No	No	No	No	No	No	No	No	No	No	No
381	Positive	69	Male	No	No	No	No	No	No	No	No	No	No	Yes	No	No	No
382	Positive	65	Male	No	No	No	No	No	No	No	No	No	No	No	No	No	No
383	Positive	75	Male	No	No	No	No	No	No	No	No	No	No	No	No	No	No
384	Positive	66	Male	No	No	No	No	No	No	No	No	No	No	Yes	No	No	No
385	Positive	60	Male	No	No	No	No	No	No	No	No	No	No	No	No	No	No
386	Positive	53	Male	No	No	No	No	No	No	No	No	No	No	No	No	No	No
387	Positive	40	Male	No	No	No	No	No	No	No	No	No	No	No	No	No	No
388	Positive	75	Male	No	No	No	No	No	No	No	No	No	No	Yes	No	No	No
389	Positive	46	Male	No	No	No	No	No	No	No	No	No	No	No	No	No	No
390	Positive	51	Male	No	No	No	No	No	No	No	No	No	No	No	No	No	No
391	Positive	38	Male	No	No	No	No	No	No	No	No	No	No	No	No	No	No
392	Positive	47	Male	No	No	No	No	No	No	No	No	No	No	No	No	No	No
393	Positive	68	Male	No	No	No	No	No	No	No	No	No	No	No	No	No	No
394	Positive	81	Male	No	No	No	No	No	No	No	No	No	No	No	No	No	No
395	Positive	52	Male	No	No	No	No	No	No	No	No	No	No	No	No	No	No
396	Positive	52	Male	No	No	No	No	No	No	No	No	Yes	No	Yes	No	No	No
397	Positive	46	Male	No	No	No	No	No	No	No	No	No	No	No	No	No	No
398	Positive	72	Male	No	No	No	No	No	No	No	No	No	No	No	No	No	No
399	Positive	53	Male	No	No	No	No	No	No	No	No	No	No	Yes	No	No	No
400	Positive	59	Male	No	No	No	No	No	No	No	No	No	No	No	No	No	No
401	Positive	70	Male	No	No	No	No	No	No	No	No	No	No	No	No	No	No
402	Positive	48	Male	No	No	No	No	No	No	No	No	No	No	No	No	No	No
403	Positive	45	Male	No	No	No	No	No	No	No	No	No	No	No	No	No	No
404	Positive	54	Male	No	No	No	No	No	No	No	No	No	No	No	No	No	No
405	Positive	54	Male	No	No	No	No	No	No	No	No	No	No	No	No	No	No
406	Positive	45	Male	No	No	No	No	No	No	No	No	No	No	Yes	No	No	No
407	Positive	64	Male	No	No	Yes	No	No	No	No	No	No	No	Yes	No	No	No
408	Positive	80	Male	No	No	Yes	No	No	No	No	No	No	No	Yes	No	No	No
409	Positive	67	Male	No	No	Yes	No	No	Yes	No	No	No	No	Yes	No	No	No
410	Positive	78	Male	No	No	No	No	No	No	No	No	No	Yes	Yes	No	No	No
411	Positive	57	Male	No	No	Yes	Yes	No	No	No	No	No	No	No	No	No	No
412	Positive	68	Male	No	No	No	No	No	No	No	No	No	No	No	No	No	No
413	Positive	73	Male	No	No	No	No	No	No	No	No	No	No	No	No	No	No
414	Positive	52	Male	No	No	No	No	No	No	No	No	No	No	No	No	No	No
415	Positive	75	Male	No	No	Yes	No	No	No	No	No	No	No	No	No	No	No
416	Positive	38	Male	No	No	No	No	No	No	No	No	No	No	No	No	No	No
417	Positive	65	Male	No	No	No	No	No	Yes	No	No	No	No	No	No	No	No
418	Positive	38	Male	No	No	No	No	No	No	No	No	No	No	No	No	No	No
419	Positive	70	Male	No	No	No	No	No	No	No	No	No	No	No	Yes	No	No
420	Positive	70	Male	No	No	No	No	No	No	No	No	No	No	No	Yes	No	No
421	Positive	29	Male	No	No	No	No	No	No	No	No	No	No	No	No	No	No
422	Positive	63	Male	No	No	No	No	No	Yes	No	No	No	No	No	No	No	No
423	Positive	83	Male	No	No	No	No	No	Yes	No	No	No	No	No	No	No	No
424	Positive	53	Male	No	No	No	No	No	No	No	No	No	No	No	No	No	No
425	Positive	22	Male	No	No	No	No	No	No	No	No	No	No	No	No	No	No
426	Positive	67	Male	No	No	No	No	No	No	No	No	Yes	No	No	No	No	No
427	Positive	40	Male	No	No	No	No	No	No	No	No	No	No	No	Yes	No	No
428	Positive	55	Male	No	No	No	No	No	No	No	No	No	No	No	No	No	No
429	Positive	52	Male	No	No	No	No	No	No	No	No	No	No	No	No	No	No
430	Positive	71	Male	No	No	No	No	No	No	Yes	No	No	No	No	No	No	No
431	Positive	56	Male	No	No	No	No	No	No	No	No	No	No	No	No	No	No
432	Positive	82	Male	No	No	No	No	No	No	No	No	No	No	Yes	No	No	No
433	Positive	61	Male	No	No	No	No	No	No	No	No	No	No	No	No	No	No
434	Positive	67	Male	No	No	No	No	No	No	No	No	No	No	No	No	No	No
435	Positive	78	Male	No	No	No	No	No	No	No	No	No	No	Yes	No	No	No
436	Positive	25	Male	No	No	No	No	No	Yes	No	No	No	No	No	No	No	No
437	Positive	83	Male	No	No	No	No	No	Yes	No	No	No	Yes	No	No	No	No
438	Positive	73	Male	No	No	No	No	No	No	No	No	No	No	No	No	No	No
439	Positive	61	Male	No	No	No	No	No	No	No	No	No	No	No	No	No	No
440	Positive	77	Male	No	No	No	No	No	No	No	No	No	No	No	No	No	No
441	Positive	38	Male	No	No	No	No	No	No	No	No	No	No	No	No	No	No
442	Positive	54	Male	No	No	No	No	No	Yes	Yes	No	No	No	No	No	No	No
443	Positive	70	Male	No	No	No	No	No	No	Yes	No	No	No	No	No	No	No
444	Positive	34	Male	No	No	No	No	Yes	No	Yes	No	No	No	No	No	No	No
445	Positive	64	Male	No	No	Yes	No	No	Yes	Yes	No	No	No	Yes	No	No	No
446	Positive	54	Male	No	No	No	No	No	No	No	No	No	No	No	No	No	No
447	Positive	62	Male	No	No	No	No	No	Yes	No	No	No	No	No	No	No	No
448	Positive	55	Male	No	Yes	No	No	No	No	No	No	No	No	No	Yes	No	No
449	Positive	65	Male	No	No	No	No	No	No	No	No	No	No	No	No	No	No
450	Positive	70	Male	No	No	Yes	No	No	No	No	No	No	No	Yes	No	No	No
451	Positive	55	Male	No	No	No	No	No	No	No	No	No	No	No	No	No	No
452	Positive	47	Male	No	No	No	No	No	No	No	No	No	No	No	No	No	No
453	Positive	44	Male	No	No	No	No	No	Yes	No	No	No	No	No	No	No	Yes
454	Positive	49	Male	No	No	No	No	No	No	No	No	No	No	No	No	No	No
455	Positive	47	Male	Yes	No	No	No	No	No	No	No	No	No	No	No	Yes	No
456	Positive	57	Male	Yes	No	No	No	No	No	No	No	No	No	No	No	No	No
457	Positive	36	Male	Yes	No	No	No	No	No	No	No	No	No	No	No	No	No
458	Positive	59	Male	Yes	No	No	No	No	No	No	No	No	No	Yes	No	No	No
459	Positive	50	Male	Yes	No	No	No	No	No	No	No	Yes	No	No	No	No	No
460	Positive	58	Male	No	No	No	No	No	No	No	No	No	No	Yes	No	No	No
461	Positive	77	Male	No	No	No	No	No	No	No	No	No	No	Yes	No	No	No
462	Positive	78	Male	No	No	No	No	No	No	No	No	No	No	No	No	No	No
463	Positive	64	Male	No	No	No	No	No	No	No	No	No	No	Yes	No	No	No
464	Positive	88	Male	No	No	No	No	No	No	No	No	No	No	No	No	No	No
465	Positive	77	Male	No	No	No	No	No	No	No	No	No	No	Yes	Yes	Yes	No
466	Positive	46	Male	Yes	No	No	No	No	No	No	No	No	No	Yes	No	No	No
467	Positive	65	Male	No	No	No	No	No	Yes	No	No	No	No	No	No	No	No
468	Positive	66	Male	No	No	No	No	No	No	No	No	No	No	No	No	No	No
469	Positive	47	Female	No	No	No	No	No	No	Yes	Yes	No	Yes	No	No	No	No
470	Positive	78	Female	No	No	No	No	No	Yes	Yes	Yes	No	No	Yes	No	No	No
471	Positive	63	Female	No	No	Yes	No	No	No	No	Yes	No	No	No	No	No	No
472	Positive	82	Female	No	No	No	No	No	No	No	Yes	No	No	No	Yes	No	No
473	Positive	82	Female	No	No	No	No	No	No	No	Yes	No	No	No	Yes	No	No
474	Positive	56	Male	No	No	No	No	No	No	No	Yes	No	No	No	No	No	No
475	Positive	80	Male	No	No	No	No	No	No	No	Yes	No	No	Yes	No	No	No
476	Positive	72	Male	No	No	Yes	No	No	No	No	Yes	No	No	No	No	No	Yes
477	Positive	72	Male	No	No	No	No	No	Yes	No	Yes	No	No	No	No	No	No
478	Positive	73	Male	No	No	No	No	No	Yes	Yes	Yes	No	No	No	No	No	No
479	Positive	81	Male	No	No	No	No	No	No	No	Yes	No	Yes	No	Yes	No	No
480	Positive	51	Male	No	No	No	No	No	No	No	Yes	No	No	No	Yes	No	No
481	Positive	65	Male	No	No	No	No	Yes	Yes	No	Yes	No	No	No	No	No	No
482	Positive	77	Male	No	No	No	No	No	No	No	Yes	No	No	No	No	No	No
483	Positive	72	Male	No	No	No	No	No	No	No	Yes	No	No	No	No	No	No
484	Positive	68	Female	No	No	Yes	No	Yes	No	No	Yes	No	No	No	No	No	No
485	Positive	67	Female	No	No	No	No	No	No	Yes	Yes	No	No	No	No	No	No
486	Positive	96	Male	No	No	No	No	No	Yes	No	Yes	No	Yes	Yes	No	No	No
487	Positive	89	Male	No	No	No	No	No	No	No	Yes	No	No	No	No	No	No
488	Positive	56	Male	No	No	No	No	No	No	No	Yes	No	No	No	No	No	No
489	Positive	62	Male	No	No	No	Yes	No	No	No	Yes	No	No	No	No	No	No
490	Positive	66	Male	No	No	No	Yes	No	No	No	Yes	No	No	No	No	No	No
491	Positive	60	Male	No	No	No	No	No	Yes	Yes	Yes	No	Yes	No	No	No	No
492	Positive	55	Male	No	No	No	No	Yes	No	No	Yes	No	No	No	No	No	Yes
493	Positive	54	Male	No	No	No	No	No	No	Yes	Yes	No	No	No	No	No	No
494	Positive	55	Female	No	No	No	No	Yes	No	No	No	No	No	No	No	Yes	Yes
495	Positive	65	Female	Yes	No	No	No	Yes	Yes	No	No	No	Yes	No	No	No	No
496	Positive	60	Female	No	No	Yes	No	No	No	No	No	No	No	No	No	Yes	No
497	Positive	38	Female	No	No	No	No	No	No	No	No	No	No	No	No	No	No
498	Positive	56	Female	No	No	No	No	No	No	No	No	No	No	No	No	No	No
499	Positive	4	Female	No	No	No	No	No	No	No	No	No	No	No	No	No	No
500	Positive	47	Female	No	No	No	No	No	Yes	No	No	No	No	No	No	No	No
501	Positive	22	Female	No	No	No	No	No	No	No	No	No	No	No	No	No	No
502	Positive	61	Female	No	No	No	No	No	Yes	No	No	No	No	No	No	No	No
503	Positive	68	Female	No	No	No	No	No	No	No	No	No	No	No	No	No	No
504	Positive	62	Female	No	No	No	No	No	No	No	No	No	No	Yes	No	No	Yes
505	Positive	72	Female	No	No	No	No	No	Yes	No	No	No	Yes	No	No	No	No
506	Positive	62	Female	No	No	Yes	No	No	Yes	No	No	No	Yes	No	No	No	No
507	Positive	53	Female	No	No	No	No	No	Yes	No	No	No	Yes	No	No	No	No
508	Positive	60	Female	No	No	No	No	No	Yes	No	No	No	No	No	No	No	No
509	Positive	79	Female	No	No	No	No	No	Yes	No	No	No	No	No	No	No	No
510	Positive	83	Female	Yes	No	No	No	No	Yes	No	No	No	No	No	No	No	No
511	Positive	64	Female	No	No	No	No	No	Yes	No	No	No	No	No	No	No	Yes
512	Positive	82	Female	Yes	No	No	No	No	No	No	No	No	No	No	No	No	No
513	Positive	79	Female	No	No	No	No	No	Yes	No	No	No	No	No	No	No	No
514	Positive	23	Female	No	No	No	No	No	No	No	No	No	No	No	No	Yes	Yes
515	Positive	64	Female	No	No	No	No	No	No	No	No	No	No	No	No	No	Yes
516	Positive	33	Female	No	No	No	No	No	No	Yes	No	No	No	No	No	No	No
517	Positive	63	Female	No	No	No	No	No	No	No	No	No	No	No	No	No	No
518	Positive	74	Female	No	No	No	No	No	Yes	No	No	No	No	Yes	No	No	No
519	Positive	60	Female	No	No	No	No	No	No	No	No	No	No	No	No	No	No
520	Positive	50	Female	No	No	No	No	No	No	No	No	No	No	No	No	No	No
521	Positive	47	Female	No	No	No	No	No	No	No	No	No	No	No	No	No	Yes
522	Positive	22	Female	No	No	No	No	No	No	No	No	No	No	No	No	No	Yes
523	Positive	84	Female	No	No	No	No	Yes	No	No	No	No	No	No	No	No	No
524	Positive	53	Female	No	No	No	No	Yes	No	No	No	No	No	No	No	No	Yes
525	Positive	63	Female	No	No	No	No	Yes	No	No	No	No	No	No	No	No	Yes
526	Positive	51	Female	No	No	No	No	Yes	No	No	No	No	No	No	No	No	Yes
527	Positive	60	Female	No	No	No	No	Yes	No	No	No	No	No	Yes	No	No	Yes
528	Positive	59	Female	No	No	No	No	Yes	No	No	No	No	No	No	No	No	No
529	Positive	74	Female	No	No	No	No	Yes	No	No	No	No	No	No	No	No	No
530	Positive	58	Female	No	No	No	No	Yes	No	No	No	No	No	No	No	No	No
531	Positive	66	Female	No	No	No	No	Yes	No	No	No	No	No	No	No	No	Yes
532	Positive	81	Male	No	No	No	No	No	Yes	No	No	No	Yes	Yes	No	No	Yes
533	Positive	64	Male	No	No	No	No	Yes	Yes	No	No	No	No	No	No	No	Yes
534	Positive	74	Male	No	No	No	No	Yes	No	No	No	No	No	No	No	No	No
535	Positive	61	Male	No	No	No	No	Yes	No	No	No	No	No	No	No	No	Yes
536	Positive	53	Male	No	No	No	Yes	Yes	Yes	Yes	No	No	No	No	No	No	Yes
537	Positive	85	Male	No	No	No	No	No	No	No	No	No	No	No	No	No	No
538	Positive	70	Male	No	No	No	No	No	No	Yes	No	No	No	No	No	Yes	Yes
539	Positive	54	Male	No	No	Yes	No	No	No	No	No	No	No	Yes	No	No	No
540	Positive	77	Male	No	No	No	No	No	No	No	No	No	No	No	No	No	No
541	Positive	33	Male	No	No	No	No	No	No	No	No	No	No	No	No	No	Yes
542	Positive	82	Male	No	No	No	No	No	Yes	No	No	No	No	No	No	No	No
543	Positive	41	Male	No	No	No	No	No	Yes	No	No	No	Yes	No	No	No	No
544	Positive	68	Male	No	No	No	No	No	Yes	Yes	No	No	No	No	No	No	No
545	Positive	76	Male	No	No	No	No	No	No	No	No	No	No	No	Yes	No	No
546	Positive	56	Male	No	No	No	No	No	No	No	No	No	No	No	No	No	Yes
547	Positive	33	Male	No	No	No	No	No	No	No	No	No	No	No	No	No	No
548	Positive	64	Male	No	No	No	No	No	Yes	No	No	No	No	Yes	No	No	No
549	Positive	68	Male	No	No	No	No	No	Yes	No	No	No	Yes	Yes	No	No	No
550	Positive	82	Male	No	No	No	No	No	Yes	No	No	No	Yes	No	No	No	No
551	Positive	41	Male	No	No	No	No	No	Yes	No	No	No	Yes	No	No	No	Yes
552	Positive	56	Male	Yes	No	No	No	No	Yes	No	No	No	No	Yes	No	No	No
553	Positive	61	Male	No	No	No	No	No	Yes	Yes	No	No	No	No	No	No	Yes
554	Positive	74	Male	No	No	No	No	No	Yes	No	No	No	No	Yes	No	No	Yes
555	Positive	51	Male	No	No	No	No	No	Yes	No	No	No	No	No	No	No	No
556	Positive	67	Male	No	No	No	Yes	No	Yes	No	No	No	No	No	No	No	Yes
557	Positive	65	Male	No	No	No	No	No	No	No	No	No	No	No	No	No	No
558	Positive	72	Male	No	No	No	No	No	Yes	No	No	No	No	No	No	No	No
559	Positive	72	Male	No	No	No	No	No	Yes	No	No	No	No	No	No	No	No
560	Positive	95	Male	No	No	No	No	No	Yes	No	No	No	No	No	No	No	Yes
561	Positive	67	Male	No	No	No	No	No	Yes	No	No	No	No	No	No	No	No
562	Positive	69	Male	No	No	No	No	No	Yes	No	No	No	No	Yes	No	No	No
563	Positive	36	Male	No	No	No	No	No	Yes	No	No	No	No	No	No	No	Yes
564	Positive	65	Male	Yes	No	No	No	No	Yes	No	No	No	No	No	No	No	No
565	Positive	64	Male	No	No	No	Yes	No	No	No	No	No	No	Yes	No	No	Yes
566	Positive	77	Male	No	No	No	Yes	No	No	No	No	No	No	No	No	No	Yes
567	Positive	61	Male	No	No	No	Yes	No	No	No	No	No	No	No	No	No	No
568	Positive	66	Male	No	No	No	No	No	Yes	No	No	No	No	No	No	No	No
569	Positive	48	Male	No	No	No	No	No	No	Yes	No	No	No	No	No	No	No
570	Positive	73	Male	No	No	No	No	No	No	Yes	No	No	No	Yes	No	No	No
571	Positive	70	Male	No	No	No	No	No	No	No	No	No	No	No	No	No	No
572	Positive	40	Male	No	No	No	No	No	No	No	No	No	No	No	No	No	No
573	Positive	95	Male	No	Yes	No	No	No	No	No	No	No	No	No	No	No	Yes
574	Positive	61	Male	No	No	No	No	No	No	No	No	No	No	No	No	No	No
575	Positive	68	Male	No	No	No	No	No	No	No	No	No	No	No	No	No	No
576	Positive	68	Male	No	No	No	No	No	No	Yes	No	No	No	No	No	No	No
577	Positive	59	Male	No	No	No	No	No	No	Yes	No	No	No	No	No	No	Yes
578	Positive	63	Male	No	No	No	No	No	No	No	No	No	No	No	No	No	No
579	Positive	68	Male	No	No	No	No	No	No	No	No	No	No	No	No	No	No
580	Positive	40	Male	No	No	No	No	No	No	No	No	No	No	No	No	No	No
581	Positive	25	Male	No	No	No	No	No	No	No	No	No	No	No	No	No	Yes
582	Positive	40	Male	No	No	No	No	No	No	No	No	No	No	No	No	No	No
583	Positive	61	Male	No	No	No	No	No	No	Yes	No	No	No	Yes	No	No	No
584	Positive	71	Male	No	No	No	No	No	No	Yes	No	No	No	Yes	No	No	No
585	Positive	85	Male	No	No	Yes	No	No	Yes	Yes	No	No	No	No	No	No	No
586	Positive	52	Male	No	No	No	No	Yes	No	No	No	No	No	No	No	No	No
587	Positive	63	Male	No	No	No	No	Yes	No	No	No	No	No	Yes	No	No	No
588	Positive	43	Male	No	No	No	No	Yes	No	No	No	No	No	No	No	No	No
589	Positive	63	Male	No	No	No	No	Yes	No	No	No	No	No	No	No	No	No
590	Positive	48	Male	No	No	No	No	Yes	No	No	No	No	No	No	No	No	No
591	Positive	38	Male	No	No	No	No	Yes	No	No	No	No	No	No	No	No	Yes
592	Positive	59	Male	No	No	No	No	Yes	No	No	No	No	No	No	No	No	No
593	Positive	56	Male	No	No	No	No	Yes	No	No	No	No	No	No	No	No	Yes
594	Positive	57	Male	No	No	No	No	Yes	No	No	No	No	No	No	No	No	No
595	Positive	54	Male	No	No	No	No	Yes	No	No	No	No	No	No	No	No	No
596	Positive	82	Male	No	No	No	No	Yes	No	No	No	No	No	No	No	No	Yes
597	Positive	29	Male	No	No	No	No	Yes	No	No	No	No	No	No	No	No	No
598	Positive	57	Male	No	No	No	No	Yes	No	No	No	No	No	No	No	No	Yes
599	Positive	45	Male	No	No	No	No	Yes	No	No	No	No	No	No	No	No	No
600	Positive	60	Male	No	No	No	No	Yes	No	No	No	No	No	Yes	No	No	No
601	Positive	70	Male	No	No	No	No	Yes	No	No	No	No	No	No	No	No	No
602	Positive	43	Male	No	No	No	No	Yes	No	No	No	No	No	No	No	No	No
603	Positive	50	Male	No	No	No	No	Yes	No	No	No	No	No	No	No	No	No
604	Positive	78	Male	No	No	No	No	Yes	No	No	No	No	Yes	No	No	No	Yes
605	Positive	67	Male	No	No	No	No	Yes	No	No	No	No	No	No	No	No	No
606	Positive	49	Male	No	No	No	No	No	No	No	No	No	No	No	No	No	Yes
607	Positive	55	Male	No	No	No	No	Yes	No	No	No	No	No	No	No	No	No
608	Positive	36	Male	No	No	No	No	Yes	No	No	No	No	No	No	No	No	No
609	Positive	70	Male	No	No	No	No	Yes	No	No	No	No	No	No	No	No	No
610	Positive	59	Male	No	No	No	No	Yes	No	No	No	No	No	No	No	No	Yes
611	Positive	42	Male	No	No	No	No	Yes	No	No	No	Yes	No	No	No	No	No
612	Positive	52	Male	No	No	No	No	Yes	No	No	No	No	No	No	No	No	No
613	Positive	63	Male	No	No	No	No	Yes	No	No	No	No	No	Yes	No	No	No
614	Positive	58	Male	No	No	No	No	Yes	No	No	No	No	No	No	No	No	No
615	Positive	44	Male	No	No	No	No	Yes	No	No	No	No	No	No	No	No	No
616	Positive	90	Male	No	No	No	No	Yes	No	No	No	No	No	No	No	No	No
617	Positive	77	Male	No	No	No	No	Yes	No	No	No	No	No	Yes	No	No	Yes
618	Positive	45	Male	No	No	No	No	Yes	No	No	No	No	No	No	No	No	Yes
619	Positive	59	Male	No	No	No	No	Yes	No	No	No	No	No	Yes	No	No	No
620	Positive	51	Male	No	No	No	No	Yes	No	No	No	No	No	No	No	No	No
621	Positive	59	Male	No	No	No	No	Yes	No	No	No	No	No	Yes	No	No	Yes
622	Positive	70	Male	No	No	No	No	No	No	No	Yes	No	No	No	No	No	No
623	Positive	51	Male	No	No	No	No	No	Yes	No	Yes	No	Yes	No	No	No	No
624	Positive	74	Male	No	No	No	No	No	Yes	No	Yes	No	No	No	Yes	No	No
625	Positive	56	Male	No	No	Yes	No	No	Yes	No	Yes	No	No	No	No	No	No
626	Negative	84	Male	Yes	Yes	No	No	No	No	Yes	Yes	Yes	Yes	Yes	No	No	Yes
627	Negative	60	Female	No	No	No	No	No	Yes	Yes	Yes	No	No	No	No	No	No
628	Negative	75	Female	Yes	Yes	No	No	No	No	No	Yes	Yes	No	Yes	No	No	No
629	Negative	53	Female	Yes	Yes	No	No	No	Yes	No	Yes	Yes	No	No	No	No	No
630	Negative	74	Male	No	Yes	Yes	No	No	Yes	Yes	Yes	No	No	No	No	No	No
631	Negative	73	Female	No	No	No	No	No	No	No	Yes	No	No	No	No	No	No
632	Negative	66	Female	No	Yes	Yes	No	No	No	No	Yes	No	No	Yes	No	No	No
633	Negative	61	Male	Yes	Yes	Yes	No	No	No	Yes	Yes	Yes	No	No	No	No	No
634	Negative	63	Male	No	No	No	No	No	No	No	Yes	No	Yes	No	No	No	No
635	Negative	83	Male	No	Yes	Yes	No	No	No	No	Yes	No	No	Yes	No	No	Yes
636	Negative	51	Male	Yes	Yes	No	No	No	Yes	No	Yes	Yes	No	Yes	No	No	No
637	Negative	79	Male	No	Yes	No	No	No	Yes	No	Yes	No	No	No	No	No	No
638	Negative	68	Male	Yes	Yes	Yes	No	No	No	No	Yes	Yes	No	Yes	No	No	No
639	Negative	65	Male	No	No	No	No	No	No	No	Yes	No	No	No	No	No	No
640	Negative	90	Female	Yes	Yes	No	No	No	No	No	Yes	Yes	Yes	Yes	No	No	Yes
641	Negative	62	Female	Yes	Yes	No	No	No	No	No	Yes	Yes	No	No	No	No	No
642	Negative	89	Male	No	Yes	No	No	No	No	No	Yes	No	No	No	No	No	No
643	Negative	73	Male	No	Yes	No	No	No	No	No	Yes	No	No	No	No	No	No
644	Negative	47	Female	No	No	No	No	No	Yes	No	Yes	No	No	No	No	No	No
645	Negative	73	Male	Yes	Yes	No	No	No	No	No	Yes	Yes	No	No	No	No	No
646	Negative	73	Male	Yes	Yes	No	No	No	Yes	Yes	Yes	Yes	Yes	No	Yes	No	No
647	Negative	76	Male	Yes	Yes	Yes	No	No	No	No	Yes	Yes	No	No	No	Yes	No
648	Negative	83	Male	Yes	Yes	No	No	No	No	No	Yes	Yes	No	No	No	No	Yes
649	Negative	60	Male	Yes	No	No	No	No	Yes	No	Yes	Yes	No	Yes	No	No	No
650	Negative	70	Female	Yes	Yes	Yes	No	No	Yes	No	Yes	Yes	No	No	No	No	No
651	Negative	69	Male	Yes	No	No	No	No	No	Yes	Yes	Yes	No	No	No	No	No
652	Negative	71	Female	Yes	Yes	No	No	No	No	No	Yes	Yes	No	No	No	No	No
653	Negative	65	Male	Yes	Yes	No	No	No	No	No	Yes	Yes	No	No	No	No	No
654	Negative	75	Female	Yes	Yes	No	No	No	No	No	Yes	Yes	No	Yes	No	No	No
655	Negative	80	Female	No	No	Yes	No	No	Yes	No	Yes	No	No	No	No	No	Yes
656	Negative	64	Male	Yes	Yes	No	No	No	No	No	Yes	Yes	No	Yes	No	No	No
657	Negative	41	Male	No	No	Yes	No	No	Yes	No	Yes	No	No	No	No	No	No
658	Negative	63	Male	No	No	No	No	No	Yes	Yes	Yes	No	No	No	No	No	No
659	Negative	73	Male	No	No	No	No	No	Yes	No	Yes	No	No	Yes	No	No	No
660	Negative	80	Female	Yes	Yes	No	No	No	Yes	Yes	Yes	Yes	No	No	No	No	No
661	Negative	82	Male	Yes	Yes	Yes	No	No	No	No	Yes	Yes	No	Yes	No	No	Yes
662	Negative	90	Male	Yes	Yes	No	No	No	Yes	No	Yes	Yes	No	Yes	No	No	No
663	Negative	49	Male	Yes	Yes	Yes	No	No	Yes	No	Yes	Yes	No	Yes	No	No	No
664	Negative	75	Male	Yes	Yes	Yes	No	No	No	No	Yes	Yes	No	No	No	No	No
665	Negative	76	Male	Yes	No	No	No	No	No	No	Yes	Yes	No	No	No	No	No
666	Negative	66	Female	No	Yes	No	No	No	No	No	Yes	No	No	Yes	No	No	No
667	Negative	70	Male	Yes	Yes	No	No	No	Yes	No	Yes	Yes	Yes	No	No	No	No
668	Negative	78	Female	No	No	No	No	No	No	No	No	No	No	No	No	No	No
669	Negative	35	Female	No	No	No	No	No	No	No	No	No	No	No	No	No	No
670	Negative	24	Female	No	Yes	No	No	No	Yes	No	No	No	No	No	No	No	No
671	Negative	34	Male	No	No	No	No	No	No	No	No	No	No	No	No	No	No
672	Negative	29	Female	No	No	No	No	No	No	No	No	No	No	No	No	No	No
673	Negative	66	Female	Yes	No	No	No	No	No	No	No	Yes	No	No	Yes	No	No
674	Negative	77	Female	Yes	Yes	No	No	No	Yes	No	No	Yes	Yes	No	No	No	No
675	Negative	66	Female	Yes	Yes	No	No	No	No	No	No	Yes	No	Yes	No	No	No
676	Negative	50	Male	Yes	Yes	No	No	No	No	No	No	Yes	No	No	No	No	No
677	Negative	64	Female	No	Yes	No	No	No	No	No	No	No	No	No	No	No	No
678	Negative	73	Female	No	No	No	No	No	No	No	No	No	No	No	Yes	No	No
679	Negative	33	Female	No	Yes	No	No	No	No	No	No	No	No	No	No	No	No
680	Negative	77	Male	Yes	Yes	No	No	No	No	No	No	Yes	Yes	No	No	No	No
681	Negative	75	Male	Yes	Yes	No	No	No	No	No	No	Yes	Yes	No	No	No	No
682	Negative	84	Female	No	Yes	No	No	No	No	No	No	No	No	No	No	No	No
683	Negative	78	Male	Yes	Yes	No	No	No	No	No	No	Yes	Yes	No	No	No	No
684	Negative	64	Female	No	Yes	No	No	No	No	No	No	No	No	No	No	No	No
685	Negative	67	Female	No	Yes	No	No	No	Yes	No	No	No	No	No	No	No	No
686	Negative	26	Female	No	No	No	No	No	No	No	No	No	No	No	No	No	No
687	Negative	55	Female	No	Yes	No	No	No	No	Yes	No	No	No	No	No	No	No
688	Negative	61	Female	No	Yes	No	No	No	No	No	No	No	No	No	No	No	No
689	Negative	55	Female	No	No	No	No	No	No	Yes	No	No	No	No	No	No	No
690	Negative	88	Male	Yes	Yes	No	No	No	No	Yes	No	Yes	No	No	No	No	No
691	Negative	70	Female	Yes	Yes	Yes	No	No	Yes	No	No	Yes	Yes	Yes	No	No	No
692	Negative	65	Female	Yes	Yes	No	No	No	No	No	No	Yes	No	Yes	No	No	No
693	Negative	67	Female	No	Yes	No	No	No	No	No	No	No	No	No	No	No	No
694	Negative	65	Female	Yes	Yes	No	No	No	No	Yes	No	Yes	No	No	No	No	No
695	Negative	20	Female	No	No	No	No	No	No	No	No	No	No	No	No	No	No
696	Negative	65	Male	No	No	No	No	No	No	No	No	No	No	No	No	No	No
697	Negative	58	Female	No	Yes	No	No	No	Yes	Yes	No	No	No	No	No	No	No
698	Negative	20	Female	No	No	No	No	No	No	Yes	No	No	No	No	No	No	No
699	Negative	25	Male	No	No	No	No	No	No	No	No	No	No	No	No	No	No
700	Negative	58	Female	No	Yes	No	No	No	No	No	No	No	No	No	No	No	No
701	Negative	88	Male	No	Yes	No	No	No	No	No	No	No	No	No	No	No	No
702	Negative	57	Female	No	No	No	No	No	No	No	No	No	No	No	No	No	No
703	Negative	48	Male	Yes	No	No	No	No	No	No	No	Yes	No	No	No	No	No
704	Negative	62	Male	Yes	Yes	No	No	No	No	No	No	Yes	No	No	Yes	No	No
705	Negative	63	Female	Yes	Yes	No	No	No	Yes	Yes	No	Yes	Yes	No	No	No	No
706	Negative	55	Female	Yes	Yes	No	No	No	No	No	No	Yes	No	Yes	No	Yes	No
707	Negative	41	Female	No	Yes	No	No	No	No	No	No	No	No	No	No	No	No
708	Negative	70	Female	No	Yes	Yes	No	No	No	No	No	No	No	No	No	No	No
709	Negative	63	Female	Yes	Yes	Yes	No	No	Yes	No	No	Yes	No	No	No	No	No
710	Negative	70	Male	No	No	No	No	No	No	No	No	No	No	No	No	No	No
711	Negative	73	Female	Yes	Yes	No	No	No	Yes	No	No	Yes	No	Yes	No	No	No
712	Negative	65	Male	Yes	Yes	No	No	No	No	No	No	Yes	Yes	No	No	No	No
713	Negative	26	Female	No	Yes	No	No	No	No	No	No	No	No	No	No	No	No
714	Negative	44	Male	No	Yes	No	No	No	No	No	No	No	No	No	No	No	No
715	Negative	29	Male	Yes	No	No	No	No	No	No	No	Yes	No	No	No	No	No
716	Negative	64	Male	Yes	Yes	No	No	No	Yes	Yes	No	Yes	No	No	No	No	No
717	Negative	68	Male	Yes	No	No	No	No	Yes	No	No	Yes	No	Yes	No	No	No
718	Negative	95	Female	No	Yes	No	No	No	No	No	No	No	No	No	No	No	No
719	Negative	85	Male	No	Yes	No	No	No	No	Yes	No	No	No	No	No	No	No
720	Negative	67	Male	Yes	Yes	No	No	No	No	No	No	Yes	No	No	No	No	No
721	Negative	55	Male	Yes	Yes	No	No	No	No	No	No	Yes	No	No	No	No	No
722	Negative	57	Male	Yes	No	No	No	No	Yes	No	No	Yes	No	No	No	No	No
723	Negative	48	Female	No	No	No	No	No	Yes	No	No	No	No	No	No	No	No
724	Negative	47	Female	No	No	No	No	No	No	No	No	No	No	No	No	No	No
725	Negative	44	Male	No	No	No	No	No	No	No	No	No	No	No	No	No	No
726	Negative	45	Male	No	No	No	No	No	No	Yes	No	No	No	No	No	No	No
727	Negative	39	Female	No	No	No	No	No	No	No	No	No	No	No	No	No	No
728	Negative	43	Female	No	No	No	No	No	No	No	No	No	No	No	No	No	No
729	Negative	53	Female	No	Yes	No	No	No	No	No	No	No	No	No	No	No	No
730	Negative	62	Female	No	Yes	No	No	No	No	No	No	No	No	No	No	No	No
731	Negative	81	Male	No	No	No	No	No	Yes	No	No	No	No	No	No	No	No
732	Negative	42	Male	No	Yes	No	No	No	No	No	No	No	No	No	No	No	No
733	Negative	35	Female	No	Yes	No	No	No	No	No	No	No	No	No	No	No	No
734	Negative	66	Male	No	No	No	No	No	No	No	No	No	No	No	No	No	No
735	Negative	51	Male	Yes	Yes	No	No	No	Yes	No	No	Yes	No	No	No	No	No
736	Negative	55	Male	No	Yes	No	No	No	No	No	No	No	No	No	No	No	No
737	Negative	74	Male	Yes	Yes	No	No	No	Yes	No	No	Yes	No	No	No	No	No
738	Negative	47	Male	No	Yes	No	No	No	Yes	No	No	No	Yes	No	No	No	No
739	Negative	27	Male	No	No	No	No	No	No	No	No	No	No	No	No	No	No
740	Negative	82	Male	No	Yes	No	No	No	No	No	No	No	No	No	No	No	No
741	Negative	45	Male	No	Yes	No	No	No	No	No	No	No	No	No	No	No	No
742	Negative	46	Male	No	Yes	No	No	No	No	No	No	No	No	No	No	No	No
743	Negative	88	Male	Yes	Yes	No	No	No	No	No	No	Yes	No	No	No	No	Yes
744	Negative	66	Male	No	Yes	No	No	No	No	No	No	No	Yes	No	No	Yes	No
745	Negative	63	Female	Yes	Yes	No	No	No	No	No	No	Yes	No	Yes	No	No	No
746	Negative	75	Female	No	Yes	No	No	No	No	No	No	No	No	No	No	No	No
747	Negative	50	Male	No	Yes	No	No	No	No	No	No	No	No	No	No	No	No
748	Negative	60	Female	Yes	Yes	No	No	No	Yes	No	No	Yes	No	No	No	No	No
749	Negative	89	Female	Yes	Yes	No	No	No	No	No	No	Yes	No	No	No	No	Yes
750	Negative	72	Female	Yes	Yes	No	No	No	No	No	No	Yes	No	No	No	No	No
751	Negative	67	Female	No	No	No	No	No	No	No	No	No	Yes	No	No	No	No
752	Negative	88	Female	No	Yes	No	No	No	No	No	No	No	No	Yes	No	No	No
753	Negative	98	Male	Yes	Yes	Yes	No	No	No	No	No	Yes	Yes	Yes	No	No	Yes
754	Negative	32	Male	No	No	No	No	No	No	No	No	No	No	No	No	No	No
755	Negative	32	Female	No	No	Yes	No	No	No	No	No	No	No	No	No	No	No
756	Negative	35	Male	Yes	No	No	No	No	Yes	No	No	Yes	No	No	No	No	No
757	Negative	26	Female	Yes	Yes	No	No	No	Yes	No	No	Yes	No	No	No	No	No
758	Negative	62	Male	No	Yes	No	No	No	No	Yes	No	No	No	Yes	Yes	No	No
759	Negative	34	Male	No	No	Yes	No	No	No	No	No	No	No	No	No	No	No
760	Negative	32	Female	No	No	No	No	No	No	No	No	No	No	No	No	No	No
761	Negative	31	Female	No	No	No	No	No	No	No	No	No	No	No	No	No	No
762	Negative	56	Female	No	Yes	No	No	No	No	No	No	No	No	No	No	No	No
763	Negative	68	Male	Yes	No	Yes	No	No	No	No	No	Yes	No	No	No	No	No
764	Negative	24	Female	No	No	No	No	No	No	No	No	No	No	No	No	No	No
765	Negative	84	Male	Yes	Yes	No	No	No	No	No	No	Yes	No	No	No	No	No
766	Negative	56	Female	No	Yes	No	No	No	No	No	No	No	No	No	No	No	No
767	Negative	90	Female	No	No	No	No	No	No	No	No	No	No	No	No	No	No
768	Negative	67	Male	No	No	No	No	No	No	No	No	No	Yes	Yes	No	No	No
769	Negative	76	Male	No	No	No	No	No	No	No	No	No	No	No	No	Yes	No
770	Negative	77	Male	No	No	No	No	No	No	No	No	No	Yes	No	Yes	No	Yes
771	Negative	78	Male	No	Yes	No	No	No	No	No	No	No	No	No	No	No	No
772	Negative	46	Female	No	Yes	No	No	No	No	No	No	No	No	No	No	No	No
773	Negative	40	Male	No	No	No	No	No	Yes	Yes	No	No	No	No	No	No	No
774	Negative	55	Female	No	No	No	No	No	No	No	No	No	No	No	No	No	No
775	Negative	31	Male	No	No	No	No	No	No	No	No	No	No	No	No	No	No
776	Negative	81	Female	Yes	Yes	Yes	No	No	No	No	No	Yes	No	No	No	No	No
777	Negative	37	Male	No	No	No	No	No	No	No	No	No	No	No	No	No	No
778	Negative	59	Female	No	No	No	No	No	No	No	No	No	No	No	No	No	No
779	Negative	40	Female	Yes	Yes	No	No	No	No	No	No	Yes	No	No	No	No	No
780	Negative	87	Male	No	No	No	No	No	No	No	No	No	Yes	No	No	No	No
781	Negative	67	Female	Yes	Yes	No	No	No	No	No	No	Yes	No	No	No	No	No
782	Negative	71	Female	No	Yes	No	No	No	No	No	No	No	No	No	No	No	No
783	Negative	54	Female	No	Yes	No	No	No	No	No	No	No	No	No	No	No	No
784	Negative	31	Male	No	Yes	No	No	No	No	No	No	No	No	No	No	No	No
785	Negative	49	Male	Yes	Yes	No	No	No	No	No	No	Yes	No	No	No	No	No
786	Negative	61	Male	No	No	No	No	No	Yes	No	No	No	No	No	No	No	No
787	Negative	57	Male	No	No	No	No	No	No	No	No	No	No	No	No	No	No
788	Negative	66	Male	Yes	Yes	No	No	No	Yes	No	No	Yes	No	Yes	No	No	No
789	Negative	61	Male	No	No	No	No	No	No	No	No	No	No	No	No	No	No
790	Negative	99	Female	Yes	Yes	No	No	No	No	No	No	Yes	Yes	Yes	No	No	Yes
791	Negative	42	Male	No	Yes	No	No	No	No	No	No	No	No	No	No	No	No
792	Negative	23	Male	No	No	No	No	No	No	No	No	No	No	No	No	No	No
793	Negative	56	Male	Yes	Yes	No	No	No	No	No	No	Yes	No	Yes	No	No	No
794	Negative	37	Female	No	Yes	No	No	No	No	No	No	No	No	No	No	No	No
795	Negative	87	Male	No	Yes	No	No	No	No	No	No	No	No	Yes	No	No	Yes
796	Negative	55	Female	No	Yes	No	No	No	No	No	No	No	Yes	No	Yes	No	No
797	Negative	55	Female	No	Yes	No	No	No	No	No	No	No	No	No	No	No	No
798	Negative	88	Male	No	Yes	No	No	No	No	No	No	No	No	No	No	No	No
799	Negative	77	Female	No	No	No	No	No	No	No	No	No	No	No	No	No	No
800	Negative	51	Female	Yes	Yes	No	No	No	No	No	No	Yes	No	No	No	No	No
801	Negative	60	Female	Yes	Yes	No	No	No	No	No	No	Yes	Yes	No	No	No	No
802	Negative	56	Female	No	Yes	No	No	No	No	No	No	No	No	No	No	No	No
803	Negative	25	Female	No	Yes	No	No	No	No	No	No	No	No	No	No	No	No
804	Negative	19	Female	No	No	No	No	No	No	No	No	No	No	No	No	No	No
805	Negative	68	Male	No	No	No	No	No	No	No	No	No	No	No	No	No	No
806	Negative	40	Female	No	No	Yes	No	No	No	No	No	No	No	No	No	No	No
807	Negative	76	Female	Yes	Yes	No	No	No	Yes	No	No	Yes	No	No	No	No	No
808	Negative	36	Male	No	No	No	No	No	No	Yes	No	No	No	No	No	No	No
809	Negative	61	Male	Yes	No	No	No	No	No	No	No	Yes	No	No	No	No	No
810	Negative	85	Female	Yes	Yes	Yes	No	No	Yes	Yes	No	Yes	No	No	No	No	Yes
811	Negative	40	Female	Yes	Yes	No	No	No	No	No	No	Yes	No	No	No	No	No
812	Negative	82	Male	Yes	No	No	No	No	No	No	No	Yes	No	Yes	No	No	No
813	Negative	58	Female	Yes	Yes	No	No	No	No	No	No	Yes	No	Yes	No	No	No
814	Negative	43	Male	Yes	No	No	No	No	No	No	No	Yes	No	No	No	No	No
815	Negative	60	Female	No	Yes	No	No	No	No	No	No	No	No	No	No	No	No
816	Negative	69	Male	No	No	No	No	No	Yes	No	No	No	No	Yes	No	No	No
817	Negative	68	Female	No	No	No	No	No	No	No	No	No	No	No	No	No	No
818	Negative	93	Male	No	Yes	No	No	No	No	No	No	No	No	Yes	No	No	Yes
819	Negative	65	Female	Yes	No	No	No	No	No	No	No	Yes	No	No	No	No	No
820	Negative	61	Male	No	No	No	No	No	No	No	No	No	No	No	No	No	No
821	Negative	61	Male	No	Yes	No	No	No	No	Yes	No	No	No	No	No	No	No
822	Negative	25	Female	No	Yes	No	No	No	No	Yes	No	No	No	No	No	No	No
823	Negative	38	Male	Yes	No	No	No	No	No	Yes	No	Yes	No	No	No	No	No
824	Negative	88	Female	No	No	No	No	No	No	No	No	No	No	No	Yes	No	Yes
825	Negative	60	Female	No	Yes	No	No	No	No	No	No	No	No	Yes	No	No	No
826	Negative	67	Male	No	Yes	No	No	No	No	No	No	No	No	No	No	No	No
827	Negative	77	Male	Yes	Yes	No	No	No	No	No	No	Yes	Yes	No	No	No	No
828	Negative	23	Male	No	No	No	No	No	No	No	No	No	No	No	No	No	No
829	Negative	38	Female	No	No	No	No	No	No	No	No	No	No	No	No	No	No
830	Negative	63	Male	No	Yes	No	No	No	Yes	No	No	No	No	Yes	No	Yes	No
831	Negative	61	Female	No	No	No	No	No	Yes	No	No	No	No	No	No	No	No
832	Negative	73	Male	Yes	Yes	No	No	No	No	No	No	Yes	No	No	No	No	No
833	Negative	57	Male	No	No	No	No	No	No	No	No	No	No	No	No	No	No
834	Negative	44	Female	Yes	No	No	No	No	No	No	No	Yes	No	No	No	No	No
835	Negative	31	Male	No	Yes	No	No	No	No	No	No	No	No	No	No	No	No
836	Negative	74	Male	No	Yes	No	No	No	No	No	No	No	No	Yes	No	No	No
837	Negative	35	Female	No	No	No	No	No	No	No	No	No	No	No	No	No	No
838	Negative	72	Male	No	Yes	No	No	No	No	No	No	No	No	Yes	No	No	No
839	Negative	44	Female	No	Yes	No	No	No	No	No	No	No	No	Yes	No	No	No
840	Negative	87	Female	No	No	No	No	No	No	No	No	No	No	No	No	No	No
841	Negative	53	Female	Yes	Yes	No	No	No	No	No	No	Yes	No	Yes	No	Yes	No
842	Negative	71	Female	Yes	Yes	No	No	No	No	No	No	Yes	No	Yes	No	No	No
843	Negative	33	Male	No	No	No	No	No	No	No	No	No	No	No	No	No	No
844	Negative	36	Male	No	No	No	No	No	No	No	No	No	No	No	No	No	No
845	Negative	25	Male	Yes	Yes	No	No	No	No	No	No	Yes	No	No	No	No	No
846	Negative	55	Male	No	Yes	Yes	No	No	No	No	No	No	No	No	No	No	No
847	Negative	84	Male	Yes	Yes	No	No	No	Yes	No	No	Yes	No	No	No	No	No
848	Negative	62	Female	No	No	No	No	No	No	No	No	No	No	No	No	No	No
849	Negative	82	Male	No	No	No	No	No	No	No	No	No	No	Yes	No	No	Yes
850	Negative	62	Male	No	No	No	No	No	Yes	No	No	No	No	No	No	No	No
851	Negative	51	Male	No	No	No	No	No	Yes	No	No	No	No	No	No	No	No
852	Negative	69	Male	Yes	Yes	No	No	No	No	No	No	Yes	No	No	No	No	No
853	Negative	66	Female	No	Yes	No	No	No	Yes	No	No	No	No	No	No	No	No
854	Negative	56	Male	Yes	Yes	No	No	No	No	No	No	No	No	No	No	No	No
855	Negative	64	Male	No	No	No	No	No	Yes	No	No	No	No	No	No	No	No
856	Negative	66	Female	Yes	Yes	No	No	No	Yes	No	No	No	No	No	No	No	No
857	Negative	77	Male	No	Yes	No	No	No	Yes	No	No	No	No	No	No	No	No
858	Negative	77	Male	No	No	No	No	No	No	No	No	No	No	No	No	No	No
859	Negative	67	Male	No	No	No	No	No	No	No	No	No	No	No	No	No	No
860	Negative	55	Female	No	Yes	No	No	No	No	No	No	No	No	No	No	No	No
861	Negative	45	Female	Yes	Yes	No	No	No	No	No	No	No	No	No	No	No	No
862	Negative	76	Female	No	No	Yes	No	No	No	No	No	No	No	No	No	No	No
863	Negative	88	Male	Yes	No	No	No	No	No	No	No	No	No	No	No	No	No
864	Negative	56	Female	No	No	No	No	No	Yes	No	No	No	No	No	No	No	No
865	Negative	89	Female	Yes	No	Yes	No	No	No	No	No	No	No	No	No	No	Yes
866	Negative	40	Female	No	No	No	No	No	Yes	No	No	No	No	No	No	No	No
867	Negative	72	Male	No	No	No	No	No	Yes	Yes	No	No	No	No	No	No	No
868	Negative	70	Male	No	No	No	No	No	No	No	No	No	No	No	No	No	No
869	Negative	73	Male	Yes	Yes	No	No	No	Yes	No	No	No	No	No	No	No	No
870	Negative	23	Male	No	No	No	No	No	No	No	No	No	No	No	No	No	No
871	Negative	67	Male	No	No	No	No	No	Yes	No	No	No	No	No	No	No	No
872	Negative	44	Male	No	Yes	No	No	No	Yes	No	No	No	No	No	No	No	No
873	Negative	70	Female	Yes	Yes	No	No	No	No	No	No	No	No	No	No	No	No
874	Negative	67	Male	No	No	No	No	No	No	No	No	No	No	No	No	No	No
875	Negative	88	Male	No	No	Yes	No	No	No	Yes	No	No	No	No	No	No	No
876	Negative	53	Male	No	No	No	No	No	No	No	No	No	No	No	No	No	No
877	Negative	68	Female	No	No	No	No	No	No	No	No	No	No	No	No	No	No
878	Negative	74	Male	Yes	Yes	No	No	No	No	No	No	No	No	No	No	No	No
879	Negative	67	Female	Yes	Yes	No	No	No	No	No	No	No	No	No	No	No	No
880	Negative	77	Male	Yes	Yes	No	No	No	No	No	No	No	No	No	No	No	No
881	Negative	97	Female	Yes	Yes	No	No	No	No	No	No	No	No	No	No	No	No
882	Negative	67	Female	Yes	Yes	No	No	No	No	No	No	No	No	No	No	No	No
883	Negative	78	Male	No	Yes	No	No	No	No	No	No	No	No	No	No	No	No
884	Negative	77	Female	Yes	Yes	No	No	No	No	No	No	No	No	No	No	No	No
885	Negative	81	Male	Yes	Yes	No	No	No	Yes	No	No	No	No	No	No	No	No
886	Negative	28	Male	No	No	No	No	No	No	No	No	No	No	No	No	No	No
887	Negative	23	Male	Yes	No	No	No	No	No	No	No	No	No	No	No	No	No
888	Negative	55	Male	Yes	Yes	No	No	No	Yes	No	No	No	No	No	No	No	No
889	Negative	62	Male	Yes	Yes	No	No	No	Yes	No	No	No	No	Yes	No	No	No
890	Negative	54	Female	Yes	Yes	No	No	No	No	No	No	No	No	No	No	No	No
891	Negative	56	Male	Yes	Yes	No	No	No	No	No	No	No	No	Yes	No	No	No
892	Negative	75	Female	Yes	Yes	No	No	No	No	No	No	No	No	No	No	No	No
893	Negative	67	Male	No	Yes	No	No	No	No	No	No	No	No	No	No	No	No
894	Negative	61	Female	Yes	Yes	No	No	No	No	No	No	No	No	Yes	No	No	No
895	Negative	81	Male	No	Yes	No	No	No	No	No	No	No	No	Yes	No	No	No
896	Negative	19	Female	Yes	Yes	No	No	No	No	No	No	No	No	No	No	No	No
897	Negative	67	Male	No	No	No	No	No	No	No	No	No	No	No	No	No	No
898	Negative	78	Female	No	No	No	No	No	No	No	No	No	Yes	Yes	No	No	No
899	Negative	55	Male	No	Yes	No	No	No	No	No	No	No	No	Yes	No	No	No
900	Negative	44	Female	Yes	Yes	No	No	No	No	No	No	No	No	No	No	No	No
901	Negative	68	Female	Yes	Yes	No	No	No	No	Yes	No	No	No	No	No	No	No
902	Negative	67	Female	No	No	No	No	No	No	No	No	No	No	No	No	No	No
903	Negative	58	Male	Yes	Yes	No	No	No	No	No	No	No	No	No	No	No	No
904	Negative	86	Male	Yes	No	No	No	No	No	No	No	No	No	Yes	No	No	Yes
905	Negative	74	Male	Yes	Yes	No	No	No	Yes	No	No	No	No	No	No	No	No
906	Negative	30	Male	Yes	Yes	No	No	No	No	No	No	No	No	No	No	No	No
907	Negative	94	Female	No	No	No	No	No	Yes	No	No	No	No	No	No	No	No
908	Negative	62	Male	Yes	Yes	No	No	No	Yes	No	No	No	No	No	No	No	No
909	Negative	82	Female	Yes	Yes	No	No	No	Yes	No	No	No	No	Yes	No	No	No
910	Negative	89	Female	Yes	Yes	No	No	No	No	No	No	No	No	No	No	No	No
911	Negative	46	Female	Yes	Yes	No	No	No	No	No	No	No	No	No	No	No	No
912	Negative	85	Male	Yes	Yes	Yes	No	No	No	No	No	No	No	No	No	No	No
913	Negative	68	Male	Yes	Yes	No	No	No	No	No	No	No	No	No	No	No	No
914	Negative	54	Female	No	No	Yes	No	No	No	No	No	No	No	Yes	No	No	No
915	Negative	65	Male	Yes	Yes	No	No	No	No	No	No	No	No	No	No	No	No
916	Negative	56	Male	Yes	Yes	No	No	No	No	No	No	No	No	No	No	No	No
917	Negative	77	Male	Yes	Yes	No	No	No	No	No	No	No	No	No	No	No	No
918	Negative	78	Male	No	Yes	No	No	No	No	No	No	No	No	No	No	No	No
919	Negative	77	Female	No	No	Yes	No	No	No	No	No	No	No	No	No	No	No
920	Negative	90	Male	No	No	No	No	No	No	Yes	No	No	No	No	No	No	No
921	Negative	78	Male	Yes	Yes	No	No	No	Yes	No	No	No	No	No	No	No	No
922	Negative	43	Male	No	No	No	No	No	No	No	No	No	No	No	No	No	No
923	Negative	51	Female	No	Yes	No	No	No	No	No	No	No	No	No	No	No	No
924	Negative	73	Male	No	No	No	No	No	No	No	No	No	No	No	No	No	No
925	Negative	27	Female	Yes	Yes	No	No	No	No	No	No	No	No	No	No	No	No
926	Negative	41	Female	No	Yes	No	No	No	No	No	No	No	No	No	No	No	No
927	Negative	88	Female	Yes	Yes	No	No	No	No	No	No	No	No	No	No	No	No
928	Negative	64	Female	Yes	Yes	No	No	No	No	No	No	No	No	No	No	No	No
929	Negative	61	Male	Yes	Yes	No	No	No	No	No	No	No	No	No	No	No	No
930	Negative	53	Male	Yes	Yes	Yes	No	No	Yes	No	No	No	No	No	No	No	No
931	Negative	98	Female	No	No	No	No	No	Yes	No	No	No	No	No	No	No	No
932	Negative	45	Female	No	No	Yes	No	No	Yes	No	No	No	No	Yes	No	No	No
933	Negative	90	Female	No	No	No	No	No	No	No	No	No	No	No	No	No	No
934	Negative	87	Female	No	Yes	No	No	No	No	No	No	No	No	No	No	No	No
935	Negative	67	Female	No	Yes	No	No	No	No	No	No	No	No	No	No	No	No
936	Negative	77	Male	Yes	No	No	No	No	No	No	No	No	No	No	No	No	No
937	Negative	34	Male	Yes	No	No	No	No	No	No	No	No	No	No	No	No	No
938	Negative	55	Male	No	No	No	No	No	No	No	No	No	No	Yes	No	No	No
939	Negative	78	Male	No	No	No	No	No	No	No	No	No	No	Yes	No	No	No
940	Negative	88	Male	No	Yes	No	No	No	No	No	No	No	No	No	No	No	No
941	Negative	19	Male	Yes	Yes	No	No	No	No	No	No	No	No	No	No	No	No
942	Negative	71	Female	No	No	No	No	No	No	No	No	No	No	No	No	No	No
943	Negative	77	Male	Yes	Yes	No	No	No	No	No	No	No	No	No	No	No	No
944	Negative	66	Female	Yes	No	No	No	No	No	No	No	No	No	No	No	No	No
945	Negative	71	Female	No	No	No	No	No	No	Yes	No	No	No	Yes	No	No	No
946	Negative	40	Female	No	No	No	No	No	No	No	No	No	No	No	No	No	No
947	Negative	46	Female	No	No	No	No	No	No	No	No	No	No	No	No	No	No
948	Negative	45	Female	No	No	No	No	No	No	No	No	No	No	No	No	No	No
949	Negative	77	Male	No	Yes	No	No	No	No	No	No	No	No	No	No	No	No
950	Negative	67	Female	Yes	Yes	No	No	No	No	No	No	No	No	No	No	No	No
951	Negative	78	Female	No	No	No	No	No	No	No	No	No	No	No	Yes	No	No
952	Negative	43	Female	No	Yes	No	No	No	Yes	No	No	No	No	No	No	No	No
953	Negative	81	Male	No	No	No	No	No	Yes	Yes	No	No	No	No	No	No	No
954	Negative	53	Female	Yes	Yes	No	No	No	No	No	No	No	No	No	No	No	No
955	Negative	86	Male	No	No	No	No	No	No	No	No	No	No	No	No	No	No
956	Negative	31	Female	No	Yes	No	No	No	No	No	No	No	No	Yes	No	No	No
957	Negative	31	Female	No	No	No	No	No	No	No	No	No	No	No	No	No	No
958	Negative	23	Male	No	No	No	No	No	No	No	No	No	No	No	No	No	No
959	Negative	89	Male	No	No	No	No	No	No	No	No	No	No	No	No	No	Yes
960	Negative	56	Male	Yes	Yes	No	No	No	No	No	No	No	No	No	No	No	No
961	Negative	22	Male	Yes	Yes	No	No	No	No	No	No	No	No	No	No	No	No
962	Negative	21	Male	No	No	No	No	No	No	No	No	No	No	No	No	No	No
963	Negative	62	Male	No	Yes	Yes	No	No	No	No	No	No	No	No	No	No	No
964	Negative	31	Male	No	Yes	No	No	No	No	No	No	No	No	No	No	No	No
965	Negative	58	Male	No	No	Yes	No	No	No	No	No	No	No	No	No	No	No
966	Negative	77	Female	No	Yes	Yes	No	No	No	No	No	No	No	Yes	No	No	No
967	Negative	77	Female	No	No	Yes	No	No	No	No	No	No	No	Yes	No	No	No
968	Negative	77	Female	No	Yes	Yes	No	No	No	No	No	No	No	No	No	No	No
969	Negative	98	Male	No	No	Yes	No	No	No	No	No	No	No	Yes	No	No	Yes
970	Negative	88	Male	Yes	Yes	Yes	No	No	No	No	No	No	No	No	No	No	No
971	Negative	33	Male	No	No	No	No	No	No	No	No	No	No	No	No	No	No
972	Negative	54	Female	Yes	Yes	Yes	No	No	No	No	No	No	No	No	No	No	No
973	Negative	34	Female	No	Yes	Yes	No	No	No	No	No	No	No	No	No	No	No
974	Negative	66	Female	No	No	No	No	No	No	No	No	No	No	No	No	No	No
975	Negative	45	Female	Yes	Yes	No	No	No	No	No	No	No	No	No	No	No	No
976	Negative	24	Male	No	No	No	No	No	No	No	No	No	No	No	No	No	No
977	Negative	56	Male	No	No	No	No	No	No	No	No	No	No	No	No	No	No
978	Negative	37	Female	Yes	Yes	No	No	No	No	No	No	No	No	No	No	No	No
979	Negative	36	Female	No	No	No	No	No	No	No	No	No	No	No	No	No	No
980	Negative	67	Female	No	No	No	No	No	No	No	No	No	No	No	No	No	No
981	Negative	62	Male	No	No	No	No	No	No	No	No	No	No	No	No	No	No
982	Negative	65	Female	Yes	Yes	No	No	No	No	No	No	No	No	No	No	No	No
983	Negative	54	Male	No	No	No	No	No	No	No	No	No	No	No	No	No	No
984	Negative	47	Male	Yes	Yes	No	No	No	No	No	No	No	No	No	No	No	No
985	Negative	27	Female	No	No	No	No	No	No	No	No	No	No	No	No	No	No
986	Negative	63	Female	Yes	No	No	No	No	No	Yes	No	No	No	No	No	No	No
987	Negative	21	Male	No	No	No	No	No	No	No	No	No	No	No	No	No	No
988	Negative	71	Male	Yes	No	No	No	No	No	No	No	No	No	No	No	No	No
989	Negative	66	Male	No	No	No	No	No	No	No	No	No	No	No	No	No	No
990	Negative	62	Female	No	No	No	No	No	No	No	No	No	No	No	No	No	No
991	Negative	43	Male	Yes	No	No	No	No	No	No	No	No	No	No	No	No	No
992	Negative	65	Female	No	No	No	No	No	No	No	No	No	No	No	No	No	No
993	Negative	19	Female	No	No	No	No	No	No	No	No	No	No	No	No	No	No
994	Negative	60	Female	Yes	Yes	No	No	No	No	No	No	No	No	No	No	No	No
995	Negative	71	Female	Yes	Yes	No	No	No	No	No	No	No	No	No	No	No	No
996	Negative	20	Female	Yes	No	No	No	No	No	No	No	No	No	No	No	No	No
997	Negative	81	Male	Yes	No	No	No	No	No	No	No	No	No	No	No	No	No
998	Negative	61	Female	Yes	Yes	No	No	No	No	No	No	No	No	No	No	No	No
999	Negative	40	Male	Yes	Yes	No	No	No	No	No	No	No	No	No	No	No	No
1000	Negative	65	Male	Yes	Yes	No	No	No	No	No	No	No	No	No	No	No	No
1001	Negative	36	Male	Yes	No	No	No	No	No	No	No	No	No	No	No	No	No
1002	Negative	65	Male	Yes	Yes	No	No	No	No	Yes	No	No	No	No	No	No	No
1003	Negative	33	Male	Yes	Yes	No	No	No	No	No	No	No	No	No	No	No	No
1004	Negative	64	Female	Yes	Yes	No	No	No	No	No	No	No	No	No	No	No	No
1005	Negative	67	Female	No	No	No	No	No	No	No	No	No	No	No	No	No	No
1006	Negative	63	Female	No	Yes	No	No	No	No	No	No	No	No	No	No	No	No
1007	Negative	45	Male	No	No	No	No	No	No	No	No	No	No	No	No	No	No
1008	Negative	22	Male	Yes	No	No	No	No	No	No	No	No	No	No	No	No	No
1009	Negative	55	Female	No	No	No	No	No	No	No	No	No	No	No	No	No	No
1010	Negative	22	Male	No	No	No	No	No	No	No	No	No	No	No	No	No	No
1011	Negative	22	Female	No	No	No	No	No	No	No	No	No	No	No	No	No	No
1012	Negative	76	Female	No	No	No	No	No	No	No	No	No	No	No	No	No	No
1013	Negative	56	Female	Yes	Yes	No	No	No	No	No	No	No	No	Yes	No	No	No
1014	Negative	22	Female	No	No	No	No	No	No	No	No	No	No	No	No	No	No
1015	Negative	37	Female	No	No	No	No	No	No	No	No	No	No	No	No	No	No
1016	Negative	54	Female	No	No	No	No	No	No	No	No	No	No	No	No	No	No
1017	Negative	65	Female	No	No	No	No	No	Yes	Yes	No	No	No	No	No	No	No
1018	Negative	61	Male	No	No	No	No	No	Yes	No	No	No	No	No	No	No	No
1019	Negative	33	Female	No	No	No	No	No	Yes	No	No	No	No	No	No	No	No
1020	Negative	75	Female	No	No	No	No	No	No	No	No	No	No	No	No	No	No
1021	Negative	79	Male	No	Yes	No	No	No	Yes	No	No	No	Yes	No	No	No	No
1022	Negative	54	Male	No	No	No	No	No	No	No	No	No	No	No	No	No	No
1023	Negative	39	Male	No	No	No	No	No	No	No	No	No	No	No	No	No	No
1024	Negative	52	Female	No	No	No	No	No	No	No	No	No	No	No	No	No	No
1025	Negative	75	Male	No	No	No	No	No	No	No	No	No	No	No	No	No	No
1026	Negative	30	Female	No	No	No	No	No	No	No	No	No	No	No	No	No	No
1027	Negative	77	Female	No	No	No	No	No	No	No	No	No	No	No	No	No	No
1028	Negative	64	Female	No	No	No	No	No	No	No	No	No	No	No	No	No	No
1029	Negative	22	Male	No	No	No	No	No	No	No	No	No	No	No	No	No	No
1030	Negative	32	Female	No	No	No	No	No	No	No	No	No	No	No	No	No	No
1031	Negative	57	Male	No	No	No	No	No	Yes	No	No	No	No	No	No	No	No
1032	Negative	29	Female	No	No	No	No	No	No	Yes	No	No	No	No	No	No	No
1033	Negative	99	Male	No	No	Yes	No	No	Yes	No	No	No	No	No	No	No	No
1034	Negative	76	Female	Yes	Yes	No	No	No	Yes	No	No	No	No	No	No	No	No
1035	Negative	40	Male	No	No	No	No	No	No	No	No	No	No	No	No	No	No
1036	Negative	42	Female	No	No	No	No	No	No	No	No	No	No	No	No	No	No
1037	Negative	23	Male	No	No	No	No	No	No	No	No	No	No	No	No	No	No
1038	Negative	59	Male	No	No	No	No	No	No	No	No	No	No	No	No	No	No
1039	Negative	61	Female	No	No	No	No	No	No	No	No	No	No	No	No	No	No
1040	Negative	56	Female	Yes	No	No	No	No	No	No	No	No	No	No	No	No	No
1041	Negative	59	Female	No	No	No	No	No	No	No	No	No	No	No	No	No	No
1042	Negative	80	Female	Yes	Yes	No	No	No	No	No	No	No	No	No	No	No	No
1043	Negative	81	Female	No	No	No	No	No	No	No	No	No	No	No	No	No	No
1044	Negative	79	Female	Yes	Yes	No	No	No	No	No	No	No	No	No	No	No	No
1045	Negative	71	Male	No	No	Yes	No	No	No	No	No	No	No	No	No	No	No
1046	Negative	78	Male	No	No	No	No	No	No	No	No	No	No	No	No	No	No
1047	Negative	80	Male	Yes	Yes	No	No	No	No	Yes	No	No	Yes	No	No	No	Yes
1048	Negative	48	Female	No	No	No	No	No	No	No	No	No	No	No	No	No	No
1049	Negative	56	Male	Yes	No	No	No	No	No	No	No	No	No	No	No	No	No
1050	Negative	32	Male	No	No	No	No	No	No	No	No	No	No	No	No	No	No
1051	Negative	71	Female	Yes	Yes	No	No	No	No	No	No	No	No	No	No	No	No
1052	Negative	88	Male	No	No	No	No	No	No	No	No	No	No	No	No	No	No
1053	Negative	77	Male	Yes	No	No	No	No	No	No	No	No	No	No	No	No	No
1054	Negative	68	Male	Yes	Yes	Yes	No	No	No	No	No	No	No	Yes	No	No	No
1055	Negative	52	Female	No	No	No	No	No	No	No	No	No	No	Yes	No	No	No
1056	Negative	58	Male	No	No	No	No	No	No	No	No	No	No	No	No	No	No
1057	Negative	37	Female	No	No	No	No	No	No	No	No	No	No	No	No	No	No
1058	Negative	56	Female	No	No	No	No	No	No	No	No	No	No	No	No	No	No
1059	Negative	60	Female	Yes	Yes	No	No	No	No	No	No	No	No	No	No	No	No
1060	Negative	43	Female	No	Yes	No	No	No	No	No	No	No	No	No	No	No	No
1061	Negative	43	Male	No	No	No	No	No	No	No	No	No	No	No	No	No	No
1062	Negative	78	Male	No	No	No	No	No	No	No	No	No	No	No	No	No	No
1063	Negative	51	Male	Yes	No	No	No	No	No	No	No	No	No	No	No	No	No
1064	Negative	80	Male	No	No	No	No	No	No	No	No	No	No	No	No	No	No
1065	Negative	71	Female	No	No	No	No	No	No	No	No	No	No	No	No	No	No
1066	Negative	86	Female	Yes	Yes	No	No	No	Yes	No	No	No	No	No	No	No	Yes
1067	Negative	54	Male	No	No	No	No	No	No	No	No	No	No	No	No	No	No
1068	Negative	46	Female	Yes	No	No	No	No	No	No	No	No	No	No	No	No	No
1069	Negative	78	Female	No	No	Yes	No	No	No	No	No	No	No	No	No	No	No
1070	Negative	71	Male	No	No	No	No	No	Yes	No	No	No	No	No	No	No	No
1071	Negative	65	Male	Yes	No	No	No	No	No	No	No	No	No	No	No	No	No
1072	Negative	79	Male	Yes	Yes	No	No	No	Yes	No	No	No	No	No	No	No	No
1073	Negative	43	Male	Yes	Yes	Yes	No	No	Yes	Yes	No	No	No	Yes	No	No	No
1074	Negative	88	Male	Yes	Yes	No	No	No	No	No	No	No	No	No	No	No	No
1075	Negative	79	Male	Yes	No	No	No	No	No	No	No	No	No	No	No	No	No
1076	Negative	83	Female	Yes	Yes	No	No	No	Yes	No	No	No	No	No	No	No	No
1077	Negative	29	Male	No	No	No	No	No	No	No	No	No	No	No	No	No	No
1078	Negative	42	Male	Yes	No	No	No	No	Yes	No	No	No	No	No	No	No	No
1079	Negative	63	Male	Yes	Yes	No	No	No	Yes	No	No	No	No	No	No	No	No
1080	Negative	61	Male	No	No	Yes	No	No	Yes	No	No	No	Yes	Yes	No	No	No
1081	Negative	67	Male	No	No	Yes	No	No	Yes	No	No	No	No	No	No	No	No
1082	Negative	56	Female	Yes	Yes	Yes	No	No	Yes	No	No	No	No	No	No	No	No
1083	Negative	45	Female	No	No	No	No	No	Yes	No	No	No	No	No	No	No	No
1084	Negative	78	Male	No	No	Yes	No	No	Yes	No	No	No	No	No	Yes	No	No
1085	Negative	45	Female	Yes	Yes	Yes	No	No	Yes	No	No	No	Yes	No	No	No	No
1086	Negative	50	Female	No	Yes	No	No	No	No	No	No	No	No	No	No	No	No
1087	Negative	78	Female	Yes	Yes	No	No	No	No	No	No	No	No	No	No	No	No
1088	Negative	81	Male	No	No	Yes	No	No	Yes	No	No	No	No	No	No	No	No
1089	Negative	50	Male	No	No	No	No	No	No	Yes	No	No	No	No	No	No	No
1090	Negative	81	Female	Yes	Yes	No	No	No	Yes	No	No	No	No	No	No	No	No
1091	Negative	24	Male	No	No	No	No	No	No	No	No	No	No	No	No	No	No
1092	Negative	33	Male	No	No	No	No	No	No	No	No	No	No	No	No	No	No
1093	Negative	72	Female	Yes	Yes	No	No	No	No	No	No	No	No	No	No	No	No
1094	Negative	75	Female	No	No	No	No	No	Yes	No	No	No	No	No	No	No	No
1095	Negative	69	Female	No	No	No	No	No	No	Yes	No	No	No	No	No	No	No
1096	Negative	72	Male	Yes	Yes	No	No	No	Yes	Yes	No	No	Yes	No	No	No	No
1097	Negative	91	Female	No	No	No	No	No	No	No	No	No	No	Yes	No	No	Yes
1098	Negative	71	Male	No	No	No	No	No	Yes	No	No	No	No	No	No	No	No
1099	Negative	37	Male	No	No	No	No	No	No	No	No	No	No	No	No	No	No
1100	Negative	68	Male	No	No	No	No	No	Yes	No	No	No	No	No	No	No	No
1101	Negative	69	Male	No	No	No	No	No	No	No	No	No	No	No	No	No	No
1102	Negative	50	Male	No	No	No	No	No	No	No	No	No	No	No	No	No	No
1103	Negative	59	Male	No	No	No	No	No	No	No	No	No	No	No	No	No	No
1104	Negative	76	Female	Yes	Yes	No	No	No	Yes	No	No	No	Yes	Yes	No	No	No
1105	Negative	76	Female	Yes	Yes	No	No	No	Yes	No	No	No	No	Yes	No	No	No
1106	Negative	70	Female	Yes	Yes	No	No	No	No	No	No	No	No	No	No	No	No
1107	Negative	37	Male	Yes	Yes	No	No	No	Yes	No	No	No	No	No	No	No	No
1108	Negative	38	Male	No	Yes	No	No	No	Yes	No	No	No	No	No	No	No	No
1109	Negative	76	Male	No	Yes	No	No	No	No	Yes	No	No	No	No	No	No	No
1110	Negative	83	Male	No	No	No	No	No	No	No	No	No	No	No	No	No	No
1111	Negative	77	Male	Yes	Yes	No	No	No	No	No	No	No	No	No	No	No	No
1112	Negative	88	Female	Yes	No	No	No	No	No	No	No	No	No	No	No	No	No
1113	Negative	56	Male	No	Yes	No	No	No	No	No	No	No	No	No	No	No	No
1114	Negative	33	Female	No	No	No	No	No	No	No	No	No	No	No	No	No	No
1115	Negative	46	Male	Yes	Yes	No	No	No	No	No	No	No	No	No	No	No	No
1116	Negative	68	Male	Yes	Yes	No	No	No	No	No	No	No	No	No	No	No	No
1117	Negative	49	Male	Yes	Yes	No	No	No	No	No	No	No	No	No	No	No	No
1118	Negative	50	Male	No	No	No	No	No	Yes	No	No	No	No	No	No	No	No
1119	Negative	42	Male	Yes	No	No	No	No	No	No	No	No	No	No	No	No	No
1120	Negative	56	Female	Yes	No	No	No	No	No	No	No	No	No	No	No	No	No
1121	Negative	68	Male	No	No	Yes	No	No	No	Yes	No	No	No	No	No	No	No
1122	Negative	31	Female	No	No	No	No	No	No	No	No	No	No	No	No	No	No
1123	Negative	71	Female	No	No	No	No	No	No	No	No	No	No	No	No	No	No
1124	Negative	58	Female	Yes	No	No	No	No	No	No	No	No	No	No	No	No	No
1125	Negative	81	Male	No	Yes	No	No	No	Yes	No	No	No	No	No	No	Yes	No
1126	Negative	66	Male	No	No	No	No	No	Yes	No	No	No	Yes	No	No	No	No
1127	Negative	56	Male	Yes	No	No	No	No	Yes	No	No	No	Yes	No	No	No	No
1128	Negative	74	Female	Yes	Yes	No	No	No	Yes	No	No	No	Yes	No	No	No	No
1129	Negative	48	Male	Yes	Yes	No	No	No	No	No	No	No	No	No	No	No	No
1130	Negative	30	Male	No	No	No	No	No	No	No	No	No	No	No	No	No	No
1131	Negative	56	Male	No	No	No	No	No	No	No	No	No	No	No	No	No	No
1132	Negative	65	Female	No	No	No	No	No	No	No	No	No	No	Yes	No	No	No
1133	Negative	76	Male	No	No	No	No	No	No	No	No	No	No	No	No	No	No
1134	Negative	61	Female	No	No	No	No	No	Yes	No	No	No	No	No	No	No	No
1135	Negative	82	Male	No	No	No	No	No	Yes	No	No	No	No	No	No	No	No
1136	Negative	81	Male	No	No	No	No	No	Yes	No	No	No	No	No	No	No	No
1137	Negative	75	Male	No	No	No	No	No	Yes	No	No	No	No	No	No	No	No
1138	Negative	59	Male	Yes	No	No	No	No	No	No	No	No	No	No	No	No	No
1139	Negative	55	Female	Yes	Yes	No	No	No	No	No	No	No	No	No	No	No	No
1140	Negative	76	Female	No	Yes	No	No	No	No	No	No	No	No	No	No	No	No
1141	Negative	78	Male	No	No	No	No	No	Yes	No	No	No	No	No	No	No	No
1142	Negative	30	Female	No	No	No	No	No	No	No	No	No	No	No	No	No	No
1143	Negative	57	Male	Yes	Yes	No	No	No	Yes	No	No	No	No	No	No	No	No
1144	Negative	85	Female	Yes	Yes	No	No	No	Yes	No	No	No	No	Yes	Yes	No	Yes
1145	Negative	73	Male	Yes	Yes	No	No	No	Yes	No	No	No	Yes	Yes	No	No	No
1146	Negative	74	Male	Yes	Yes	No	No	No	Yes	No	No	No	No	Yes	No	No	No
1147	Negative	27	Male	Yes	Yes	No	No	No	No	Yes	No	No	No	No	No	No	No
1148	Negative	62	Female	Yes	Yes	Yes	No	No	Yes	No	No	No	Yes	No	No	No	No
1149	Negative	81	Female	Yes	Yes	No	No	No	Yes	No	No	No	No	No	No	No	No
1150	Negative	84	Female	No	No	No	No	No	No	No	No	No	No	No	No	Yes	No
1151	Negative	47	Male	Yes	Yes	No	No	No	No	No	No	No	No	No	No	Yes	No
1152	Negative	71	Female	Yes	Yes	No	No	No	Yes	No	No	No	No	No	No	No	No
1153	Negative	77	Female	No	No	Yes	No	No	Yes	No	No	No	Yes	No	No	No	No
1154	Negative	72	Female	Yes	Yes	No	No	No	No	No	No	No	No	No	No	No	No
1155	Negative	79	Male	No	No	No	No	No	No	No	No	No	No	No	No	No	No
1156	Negative	82	Female	No	No	No	No	No	No	No	No	No	No	No	No	No	No
1157	Negative	69	Male	Yes	Yes	No	No	No	Yes	Yes	No	No	No	No	No	No	No
1158	Negative	68	Male	Yes	Yes	Yes	No	No	Yes	Yes	No	No	Yes	Yes	No	No	No
1159	Negative	67	Male	Yes	Yes	No	No	No	No	No	No	No	No	No	No	No	No
1160	Negative	58	Female	No	Yes	No	No	No	No	No	No	No	No	No	No	No	No
1161	Negative	65	Female	No	No	No	No	No	No	No	No	No	No	No	No	No	No
1162	Negative	71	Male	Yes	No	No	No	No	No	No	No	No	No	Yes	No	No	No
1163	Negative	79	Female	Yes	No	No	No	No	Yes	No	No	No	No	No	Yes	No	No
1164	Negative	45	Female	No	No	No	No	No	No	No	No	No	No	No	No	No	No
1165	Negative	85	Male	Yes	Yes	No	No	No	No	No	No	No	No	No	No	No	No
1166	Negative	46	Male	Yes	Yes	No	No	No	No	No	No	No	No	No	No	No	No
1167	Negative	57	Female	Yes	Yes	No	No	No	No	Yes	No	No	No	No	No	No	No
1168	Negative	21	Female	No	No	No	No	No	No	No	No	No	No	No	No	No	No
1169	Negative	65	Male	Yes	No	No	No	No	No	No	No	No	No	No	No	No	No
1170	Negative	87	Male	No	No	No	No	No	No	No	No	No	No	No	No	No	No
1171	Negative	34	Male	No	No	No	No	No	No	No	No	No	No	No	No	No	No
1172	Negative	67	Female	No	No	No	No	No	No	Yes	No	No	No	Yes	No	No	No
1173	Negative	76	Female	Yes	Yes	No	No	No	No	No	No	No	No	No	No	No	No
1174	Negative	78	Male	Yes	Yes	No	No	No	Yes	No	No	No	Yes	Yes	Yes	No	No
1175	Negative	61	Female	Yes	Yes	No	No	No	No	No	No	No	No	No	No	No	No
1176	Negative	71	Female	Yes	Yes	No	No	No	Yes	No	No	No	No	No	No	No	No
1177	Negative	66	Female	Yes	Yes	No	No	No	Yes	No	No	No	No	Yes	No	No	No
1178	Negative	53	Female	Yes	Yes	No	No	No	Yes	No	No	No	Yes	No	No	No	No
1179	Negative	48	Male	Yes	Yes	No	No	No	Yes	No	No	No	No	No	No	No	No
1180	Negative	77	Male	Yes	Yes	No	No	No	Yes	No	No	No	No	No	No	No	No
1181	Negative	54	Male	Yes	Yes	No	No	No	No	No	No	No	Yes	No	No	No	No
1182	Negative	61	Male	No	No	No	No	No	Yes	No	No	No	No	No	No	No	No
1183	Negative	46	Female	Yes	No	No	No	No	No	No	No	No	No	No	No	No	No
1184	Negative	36	Female	Yes	No	No	No	No	No	No	No	No	No	No	No	No	No
1185	Negative	56	Male	Yes	Yes	Yes	No	No	Yes	Yes	No	No	No	No	No	No	No
1186	Negative	39	Male	No	No	No	No	No	No	No	No	No	No	No	No	No	No
1187	Negative	56	Female	Yes	Yes	No	No	No	No	Yes	No	No	No	No	No	No	No
1188	Negative	57	Female	Yes	Yes	No	No	No	No	No	No	No	No	No	No	No	No
1189	Negative	77	Female	No	No	No	No	No	Yes	No	No	No	No	No	No	No	No
1190	Negative	63	Male	Yes	Yes	No	No	No	No	No	No	No	No	No	No	No	No
1191	Negative	58	Female	No	No	No	No	No	Yes	Yes	No	No	No	No	No	No	No
1192	Negative	75	Female	Yes	Yes	No	No	No	No	No	No	No	No	No	No	No	No
1193	Negative	72	Female	No	No	No	No	No	No	No	No	No	No	No	No	No	No
1194	Negative	5	Male	No	No	No	No	No	No	No	No	No	No	No	No	No	No
1195	Negative	41	Male	No	No	No	No	No	Yes	No	No	No	Yes	No	No	No	No
1196	Negative	82	Female	Yes	Yes	No	No	No	No	No	No	No	No	No	No	No	No
1197	Negative	87	Male	No	Yes	No	No	No	No	No	No	No	No	No	No	No	No
1198	Negative	45	Male	No	No	No	No	No	No	No	No	No	No	No	No	No	No
1199	Negative	69	Male	No	Yes	No	No	No	No	No	No	No	No	No	No	No	No
1200	Negative	78	Female	No	No	No	No	No	No	No	No	No	No	No	No	No	No
1201	Negative	39	Female	Yes	Yes	No	No	No	No	No	No	No	No	No	No	No	No
1202	Negative	26	Female	No	No	No	No	No	No	No	No	No	Yes	No	No	No	No
1203	Negative	46	Male	Yes	Yes	No	No	No	No	No	No	No	No	No	No	No	No
1204	Negative	69	Female	Yes	Yes	No	No	No	No	Yes	No	No	No	No	No	No	No
1205	Negative	47	Female	Yes	Yes	No	No	No	No	No	No	Yes	No	No	No	No	No
1206	Negative	73	Male	Yes	Yes	Yes	No	No	No	No	No	No	No	No	No	No	No
1207	Negative	68	Male	Yes	No	No	No	No	No	No	No	No	No	No	No	No	No
1208	Negative	49	Female	No	Yes	No	No	No	No	No	No	No	No	No	No	No	No
1209	Negative	19	Female	No	No	No	No	No	No	No	No	No	No	No	No	No	No
1210	Negative	71	Female	No	No	No	No	No	Yes	No	No	No	Yes	No	No	No	No
1211	Negative	58	Female	Yes	Yes	No	No	No	Yes	No	No	No	Yes	No	No	No	No
1212	Negative	34	Male	No	No	No	No	No	No	No	No	No	No	No	No	No	No
1213	Negative	30	Male	No	No	No	No	No	No	No	No	No	No	No	No	No	No
1214	Negative	70	Female	No	No	No	No	No	No	No	No	No	No	No	No	No	No
1215	Negative	61	Female	No	Yes	No	No	No	Yes	No	No	No	No	No	No	No	No
1216	Negative	74	Male	No	No	No	No	No	Yes	No	No	No	No	No	No	No	No
1217	Negative	19	Male	No	No	No	No	No	No	No	No	No	No	No	No	No	No
1218	Negative	66	Male	Yes	Yes	No	No	No	Yes	No	No	No	No	No	No	No	No
1219	Negative	45	Female	No	No	No	No	No	Yes	No	No	No	No	No	No	No	No
1220	Negative	17	Male	No	No	No	No	No	Yes	No	No	No	No	No	No	No	No
1221	Negative	55	Female	No	Yes	No	No	No	No	No	No	No	No	No	No	No	No
1222	Negative	34	Male	No	No	No	No	No	Yes	No	No	No	No	No	No	No	No
1223	Negative	19	Female	Yes	No	No	No	No	Yes	No	No	No	No	No	No	No	No
1224	Negative	56	Female	No	No	No	No	No	No	No	No	No	No	No	No	No	No
1225	Negative	53	Male	No	No	No	No	No	No	No	No	No	No	No	No	No	No
1226	Negative	34	Male	No	No	No	No	No	No	No	No	No	No	No	No	No	No
1227	Negative	69	Male	No	No	Yes	No	No	Yes	No	No	No	No	No	No	No	No
1228	Negative	34	Male	No	No	No	No	No	No	No	No	No	No	No	No	No	No
1229	Negative	28	Male	No	No	No	No	No	No	No	No	No	No	No	No	No	No
1230	Negative	61	Male	No	No	No	No	No	Yes	Yes	No	No	No	No	No	No	No
1231	Negative	61	Male	No	No	No	No	No	Yes	No	No	No	No	No	No	No	No
1232	Negative	22	Female	No	No	No	No	No	No	No	No	No	No	No	No	No	No
1233	Negative	33	Female	No	No	No	No	No	No	No	No	No	No	No	No	No	No
1234	Negative	61	Female	No	No	Yes	No	No	No	No	No	No	No	No	No	No	No
1235	Negative	22	Male	No	No	No	No	No	No	No	No	No	No	No	No	No	No
1236	Negative	43	Male	No	No	No	No	No	No	No	No	No	No	No	No	No	No
1237	Negative	73	Female	No	Yes	No	No	No	Yes	No	No	No	No	No	No	No	No
1238	Negative	72	Male	No	Yes	No	No	No	No	No	No	No	No	No	No	No	No
1239	Negative	27	Male	No	Yes	No	No	No	No	No	No	No	No	No	No	No	No
1240	Negative	40	Female	No	No	No	No	No	No	No	No	No	No	No	No	No	No
1241	Negative	39	Female	No	Yes	No	No	No	No	No	No	No	No	No	No	No	No
1242	Negative	61	Female	No	No	No	No	No	No	No	No	No	No	No	No	No	No
1243	Negative	37	Male	No	No	No	No	No	Yes	No	No	No	No	No	Yes	No	No
1244	Negative	80	Male	Yes	Yes	No	No	No	Yes	No	No	No	Yes	No	No	Yes	Yes
1245	Negative	34	Male	No	No	No	No	No	Yes	No	No	No	Yes	No	No	Yes	No
1246	Negative	45	Male	No	No	No	No	No	No	No	No	No	No	No	No	No	No
1247	Negative	39	Male	No	No	No	No	No	Yes	No	No	No	Yes	No	No	Yes	No
1248	Negative	62	Male	No	No	No	No	No	No	Yes	No	No	No	No	No	No	No
1249	Negative	62	Male	No	No	No	No	No	Yes	Yes	No	No	No	No	No	No	No
1250	Negative	56	Male	No	No	No	No	No	No	No	No	No	No	No	No	No	No
1251	Negative	42	Male	No	No	No	No	No	Yes	No	No	No	No	No	No	No	No
1252	Negative	55	Male	No	No	No	No	No	Yes	Yes	No	No	No	No	Yes	No	No
1253	Negative	83	Female	No	No	Yes	No	No	No	Yes	No	No	No	No	No	No	Yes
1254	Negative	75	Male	No	No	No	No	No	No	No	No	No	No	No	No	No	No
1255	Negative	33	Female	No	No	No	No	No	No	No	No	No	No	No	No	No	No
1256	Negative	60	Female	No	No	No	No	No	No	No	No	No	No	No	No	No	No
1257	Negative	71	Male	No	No	No	No	No	No	No	No	No	No	No	No	No	No
1258	Negative	65	Female	Yes	Yes	No	No	No	Yes	No	No	No	Yes	No	No	No	No
1259	Negative	39	Male	No	No	No	No	No	No	No	No	No	No	No	No	No	No
1260	Negative	80	Male	No	No	No	No	No	Yes	No	No	No	No	No	No	No	No
1261	Negative	72	Male	No	No	Yes	No	No	Yes	Yes	No	No	Yes	No	No	No	No
1262	Negative	71	Male	No	Yes	Yes	No	No	No	No	No	No	No	No	No	No	No
1263	Negative	34	Male	No	No	No	No	No	No	No	No	No	No	No	No	No	No
1264	Negative	39	Male	No	No	No	No	No	No	No	No	No	No	No	No	No	No
1265	Negative	54	Male	No	No	No	No	No	Yes	No	No	No	No	No	No	No	No
1266	Negative	32	Female	No	No	No	No	No	No	No	No	No	No	No	No	No	No
1267	Negative	42	Female	No	No	No	No	No	Yes	No	No	No	No	No	No	No	No
1268	Negative	45	Male	No	No	No	No	No	No	No	No	No	No	No	No	No	No
1269	Negative	42	Female	No	No	No	No	No	No	No	No	No	No	No	No	No	No
1270	Negative	68	Female	No	No	No	No	No	Yes	No	No	No	Yes	No	No	No	No
1271	Negative	21	Female	No	No	No	No	No	No	No	No	No	No	No	No	No	No
1272	Negative	67	Male	Yes	Yes	No	No	No	No	No	No	No	No	No	Yes	No	No
1273	Negative	61	Male	No	No	No	No	No	No	No	No	No	No	No	No	No	No
1274	Negative	41	Female	No	No	No	No	No	No	No	No	No	No	No	No	No	No
1275	Negative	69	Female	No	No	No	No	No	No	No	No	No	No	No	No	No	No
1276	Negative	76	Male	No	No	No	No	No	Yes	No	No	No	No	No	No	No	No
1277	Negative	39	Male	No	No	No	No	No	No	No	No	No	No	No	No	No	No
